# Supplementary material for: Genomic dissection of additive and non-additive genetic effects and genomic prediction in an open-pollinated family test of Japanese larch
Source: BMC Genomics. 2024 Jan 2;25:11. doi: 10.1186/s12864-023-09891-4 (PMC10759612; doi:10.1186/s12864-023-09891-4)
Supplement: Supplementary file 1 — Additional file 1: Table S1. Genotyping data of 11,333 SNPs. Table S2. Validation of SNP calling accuracy by Sanger sequencing [file 12864_2023_9891_MOESM1_ESM.xlsx]

## Sheet: Table S1
Table S1. Genotyping data of 11,333 SNPs
Tree	240_69	240_94	645_4	1279_7	1279_17	1279_25	1279_28	1279_43	1279_118	1635_10	1635_11	1635_27	1635_49	1635_75	1635_99	1635_105	2719_14	2719_16	2719_25	2719_52	2719_122	2857_61	3679_5	3679_6	3679_73	3707_101	3906_126	4015_25	4015_134	4150_53	6531_5	6531_8	6531_28	6610_11	6610_45	6610_70	6610_71	6610_79	6610_87	6610_116	6610_124	8402_17	8883_9	8883_20	8883_58	8883_68	8883_75	10936_127	11496_100
331D	TA	CC	GG	CC	AG	GG	CC	CC	TG	TC	GT	CT	GA	CT	TT	GA	GG	TT	TC	CC	CA	TG	GG	GG	GT	TG	AT	TC	AC	CC	CC	GG	CC	GG	CC	CC	GG	CC	GG	GG	CA	CC	CT	GG	AT	CC	AA	CT	CT
332D	AT	TC	GG	CC	AG	GG	CC	TC	TT	TT	GG	CC	GG	CC	TT	GG	GA	TT	CT	CA	CA	TG	GC	GA	TG	GT	TA	CT	AC	CT	CC	AG	TC	GG	CC	CC	GG	CC	GG	GG	CC	CC	CC	GG	TT	CC	AA	CT	CT
333D	TA	CT	GT	CC	AA	GG	AC	CC	GT	TT	GG	CC	GG	CC	TT	GG	GG	TT	TC	CC	CA	GT	CC	AA	GG	TT	TA	CT	AC	CC	CC	AG	CC	AG	CC	CC	GG	CC	GG	AG	AA	CC	CC	GG	AA	CC	AA	TC	TC
334D	TA	CT	TG	CC	AG	GG	CC	TC	TT	TT	GG	CC	GG	CC	CT	GG	GG	TT	CT	CC	AC	TG	CC	AA	GG	GT	TA	TC	CA	CC	CC	GG	CC	GG	TC	CC	GG	CC	GG	GG	AC	TC	CC	GG	AA	CC	AA	CT	TC
335D	TT	CC	GT	CC	GA	GT	AC	TC	TG	CC	TT	TT	AA	TT	TT	AA	AG	TT	CT	CC	AC	TG	GC	GA	GG	GT	TA	TC	CA	CC	CA	GA	TC	GG	TC	CC	GG	CC	GG	GG	AA	CC	CC	GG	AA	CC	AA	TT	CT
336D	TA	CT	GT	CC	AA	GG	CC	CT	TG	TT	GG	CC	GG	CT	CT	GG	GG	TT	TC	CC	CA	GT	GG	GG	TT	GT	AT	CC	AC	TC	CC	GA	CT	GG	CC	CC	GG	CC	GG	GG	AA	CC	CC	GG	AA	CC	AA	TC	TC
337D	TA	CT	TG	CC	AA	GG	CC	CT	GT	TT	GG	CC	GG	CC	TC	GG	GG	TT	TC	CC	CA	TG	CC	AA	GG	TG	AT	TC	AC	TC	AC	GG	CC	GG	CC	CC	GG	CC	GG	GG	CA	CC	CC	GG	AA	CC	AA	TC	TC
338D	TA	CT	GG	CC	AA	GG	CC	TC	TG	TT	GG	CC	GG	CC	CT	GG	GA	TT	TC	AC	CA	GT	CG	AG	GT	TT	AT	CT	AC	CC	CC	GG	CT	GG	CC	TC	GG	TC	TG	AG	AA	CT	TC	GG	TA	CC	AA	TT	TC
339D	AT	TC	GT	CC	AG	GG	CC	TC	TG	TT	GG	CC	GG	CC	TT	GG	GG	TT	CT	CC	AC	TG	GC	GA	TG	TG	AT	CT	AC	TC	CA	GA	CC	GG	CC	CC	GA	CC	GG	GA	CA	CC	CC	CG	TA	CC	TA	TC	TC
340D	AT	TC	GG	CC	GA	GG	CC	CC	TT	TT	GG	CC	GG	CC	TT	GG	GA	TC	CT	CA	AC	GT	CC	AA	GG	TG	AT	CT	CA	CC	CC	GA	CT	GG	CC	CC	GG	CC	GG	GG	AC	CT	CC	GG	TA	CC	AA	CT	TC
341D	TT	CC	GT	CC	AG	GG	CC	TC	TG	TT	GG	CC	GG	CC	CT	GG	GG	TT	CT	AC	CA	TG	CG	AG	GT	TT	AT	CT	AC	TC	CC	GG	CT	GG	CC	CC	GG	CC	GG	AA	AA	CC	TC	GG	AA	CC	AA	TC	TC
342D	TA	CT	GG	CC	AG	GG	CC	CC	TG	TT	GG	CC	GG	CC	CT	GG	GG	TT	TC	CC	CA	GT	GC	GA	TG	TT	AA	TC	CA	TC	CC	GA	TC	GG	CT	CC	GG	CC	GG	GG	AA	TC	CC	GG	TA	CC	AA	TT	TC
343D	TA	CT	GG	CC	GA	GG	CC	CT	GT	TT	GG	CC	GG	CC	CC	GG	GG	TT	CT	AC	CA	GG	CG	AG	GT	TG	TA	TC	AA	CC	CC	GG	CT	GG	TC	TC	GG	CC	GG	GG	AA	TC	CC	GG	AA	CC	AA	CT	CC
344D	AT	TC	TG	CC	AA	GG	CC	TC	TT	TT	GG	CC	GG	CC	TT	GG	GG	TT	CT	CC	AC	GT	GG	GG	TT	TT	TA	CT	AA	CC	CC	AG	CT	GG	CC	CC	GG	CC	GG	GG	CA	CT	CC	GG	AT	CC	AA	TC	TC
345D	TT	CC	GT	CC	GA	GG	CC	CT	TT	TC	GT	CT	GA	CT	TT	GA	GA	TT	TC	AC	CA	TG	CG	AG	GT	GT	AT	TC	AC	CC	CC	GG	CC	GG	CC	CC	GG	CC	GG	GA	AA	CC	TC	GG	TA	CC	AA	TC	TC
346D	TA	CT	GT	CC	GA	GG	CC	CT	TT	TT	GG	CC	GG	CC	TT	GG	GG	TT	CT	CC	AC	GT	CG	AG	GT	GT	TA	TC	AC	CC	AC	AG	CC	GG	CC	CC	GG	CC	GG	GG	CC	CT	CC	GG	AA	CC	AA	CT	CT
347D	AT	TC	TG	CC	AA	GG	CC	TC	TG	TT	GG	CC	GG	CC	TC	GG	GG	TT	TC	CA	AC	GG	CG	AG	GT	GT	AT	TC	CA	TC	CC	GG	TC	GG	CC	TC	GG	TC	TG	AG	AC	TC	CC	GG	AT	CC	AA	TC	CT
348D	TT	TC	GG	CC	AG	GG	CC	CC	GT	TC	GT	CT	GA	CT	TT	GA	GG	TT	CT	CC	AC	GG	GG	GG	TT	GT	AT	CC	AC	CC	CC	AG	CC	GG	CC	CC	GG	CC	GG	GG	AA	CT	CC	GG	AA	CC	AA	TC	TC
349D	TA	CT	GG	CC	AG	GG	CC	CC	TT	TT	GG	CC	GG	CC	CT	GG	GG	TT	TC	CC	CA	GT	GC	GA	TG	GT	TA	CT	AC	CC	CC	GG	CT	GG	CC	CC	GG	CC	GG	GG	AA	CC	CC	GG	AT	CC	AA	TT	TC
350D	AT	TC	TG	CC	AG	GG	CC	TC	GT	TT	GG	CC	GG	CC	TC	GG	AG	TT	CT	CA	CA	TT	CG	AG	GT	TG	TA	TC	CA	CT	CC	GG	CT	GG	CC	CC	GG	CC	GG	GG	CC	TC	CC	GG	AT	CC	AA	TT	CT
351D	AT	CC	GT	CC	AG	TG	CC	CC	GT	TT	GG	CC	GG	CC	TT	GG	GG	TT	TC	CC	CA	GT	CG	AG	GG	GT	AA	TC	AA	CT	CC	GA	CC	GG	CC	CC	GG	CC	GG	GG	AA	CC	TC	GG	TA	CC	AA	CT	CT
352D	TT	CC	GG	CC	GA	GG	CC	CT	TG	TT	GG	CC	GG	CC	TT	GG	GG	TT	CT	CC	AC	GT	GC	GA	TG	TG	AA	TC	AC	TC	CC	GG	CT	GG	CC	CT	GG	CT	GT	GA	AA	CC	CC	GG	TA	CC	AA	TC	CT
353D	TA	CT	TG	CA	GA	GT	CC	CC	TT	TT	GG	CC	GG	CC	TT	GG	GG	TT	TC	AC	CA	TG	CG	AG	GT	TG	AA	CC	CA	TC	CC	GG	TC	GG	TC	CT	GG	CT	GT	GA	AA	CC	CC	GG	TA	CC	AA	TC	CT
354D	AT	TC	GG	CC	AA	GG	CC	CC	TG	TT	GG	CC	GG	CC	TT	GG	GG	CT	TC	AC	CA	GT	GC	GA	GG	GT	AA	TC	CA	TC	CC	AG	CC	GG	CC	CC	GG	CC	GG	GG	AA	CC	CT	GG	AT	CC	AA	TC	TC
355	TA	CT	GG	CC	AA	GG	CC	CC	GT	TT	GG	CC	GG	TC	TC	GG	GG	TT	TC	CC	CA	TG	GG	GG	GT	TG	TA	CT	AC	CC	CC	GA	TC	GG	TC	CC	GG	CC	GG	GG	AA	CC	TC	GC	TA	CA	AT	TC	TC
357D	AT	TC	GG	CC	GA	GG	CC	CC	TT	TT	GG	CC	GG	CC	CT	GG	AG	TT	TC	CA	AC	GT	GG	GG	TT	TG	TA	TC	AC	CC	CC	GG	CC	GG	CT	CC	GG	CC	GG	GG	CA	TC	CT	GG	AT	CC	AA	CT	CT
358D	AT	TC	GT	CC	AG	GG	CC	CC	TT	TT	GG	CC	GG	CC	TT	GG	GG	TT	TC	CA	CA	TG	GG	GG	TT	TT	TA	CT	AC	CT	CC	GA	CT	GG	TC	TC	GG	CC	GG	GG	AC	CT	CC	GG	AT	CC	AA	TC	TC
359D	TA	CT	TG	CC	GA	GG	CC	CC	GT	TT	GG	CC	GG	CC	TT	GG	GG	TT	CT	CC	AC	GT	GG	GG	GT	TG	AT	CT	CA	TC	CC	AG	TC	GG	CT	CT	GG	CC	GG	GG	AA	CC	TC	GG	TA	CC	AA	TC	CC
360D	AT	TC	GG	CC	AG	GG	CC	CC	TT	CT	TG	TC	AG	TC	TT	AG	GG	TT	CT	CC	AC	TG	CG	AG	GT	GT	TT	TC	AC	CC	AC	AG	TC	GG	TC	CC	GG	CC	GG	GG	AA	TC	CC	GG	AT	CC	AA	TC	CT
361D	TT	CC	GG	CC	AG	GG	CC	CC	GT	TT	GG	CC	GG	CC	TT	GG	GG	TT	TC	CA	CA	TG	GG	GG	TT	GT	AT	CT	CA	CT	CC	GA	TC	GG	CC	CC	GG	CC	GG	GG	CA	TC	CT	CG	AT	AC	TA	CT	TC
362D	AT	TC	GG	CC	AG	GG	CC	CC	TG	TT	GG	CC	GG	CC	TT	GG	GG	TT	TC	CC	CA	GT	GC	GA	TG	TG	AT	CC	AC	CT	CC	GA	TC	GG	CC	CC	GG	CC	GG	GG	AA	TC	CC	GG	TA	CC	AA	CT	CC
363D	TT	CC	GG	CC	AA	GG	CC	TC	GT	TT	GG	CC	GG	CC	TT	GG	AG	TT	CT	AC	AC	TT	GG	GG	TT	TT	TA	CT	CA	CC	CC	AG	TC	GG	TC	TC	GG	CC	GG	GG	AA	CC	CT	GG	AT	CC	AA	CT	CT
364D	TA	CT	GG	CC	GA	GG	CC	CC	GT	TT	GG	CC	GG	CC	TT	GG	GG	TT	TC	CC	CA	GG	CC	AA	GG	GT	TT	CT	AC	CT	CC	GG	CC	GG	TC	CC	GG	CC	GG	GG	AC	CT	CC	GG	AA	CC	AA	TC	CT
365D	TA	CT	GT	CC	AA	GG	CC	CT	TG	TT	GG	CC	GG	CC	TT	GG	GG	TC	CT	CA	AC	TG	GC	GA	TG	GT	TA	CT	AC	CC	CC	GG	TC	GG	CC	CC	GG	CC	GG	AA	AA	CC	CC	GG	TA	CC	AA	CT	CT
366D	AT	TC	GG	CC	AA	GG	CC	CC	GT	TT	GG	CC	GG	CC	TT	GG	GA	TT	TC	CC	CA	TG	CC	AA	GG	TG	TA	CC	AC	CC	CC	AG	CC	GG	CC	CC	GG	CC	GG	GG	AA	CC	TC	GG	TA	CC	AA	CT	CC
367D	TA	CT	GG	CC	AG	GG	CC	CC	TT	TC	GT	CT	GA	CT	TT	GA	GA	TT	TC	CA	CA	GG	CG	AG	GT	TT	AT	TC	AC	CC	CA	GG	CC	GG	CC	CC	GG	CC	GG	GG	AA	TC	CT	GG	AT	CC	AA	CT	CT
368D	TT	CC	GT	CC	GA	GG	CC	CT	TG	TT	GG	CC	GG	CC	TT	GG	AG	TT	TC	CC	CA	GT	GC	GA	TG	GG	AT	CT	AC	TC	CC	GG	TC	GG	CC	CC	GG	CC	GG	GG	AA	CT	CT	GG	AT	CC	AA	CT	CT
369D	TT	CC	TG	CC	GA	GG	CC	CC	TT	TT	GG	CC	GG	CC	TT	GG	GG	TC	CT	CA	AC	GT	GC	GA	TG	TT	AT	TC	AC	CT	CC	GG	CC	GG	CC	CC	GG	CC	GG	GG	AA	CC	TC	GG	TA	CC	AA	TC	TC
370D	TA	CC	TG	CC	AA	GG	CC	CC	TG	TT	GG	CC	GG	CC	TT	GG	GG	TT	TC	CC	CA	GT	GC	GA	TG	TG	AT	CT	AC	TC	CC	GG	CC	GG	CC	CC	GG	CC	GG	GG	CA	CC	CC	CG	TA	AC	TA	TT	CC
371D	TA	CT	GG	CC	AA	GG	CC	TC	GT	TT	GG	CC	GG	CC	TT	GG	GG	TC	CT	CA	AC	GT	CC	AA	GG	TG	TA	CC	AC	CC	CC	GA	TC	GG	CC	CC	GG	CC	GG	GG	AA	CC	TC	GG	TA	CC	AA	TT	TC
372D	TA	CC	GG	CC	AA	GG	CC	CC	TG	CT	TG	TC	AG	TC	TT	AG	GG	TT	CT	CC	AC	GT	CC	AA	GG	GT	AT	TT	CA	CC	CC	AG	CC	GG	CC	CC	GG	CC	GG	GG	AA	CC	CC	GG	AT	CC	AA	CT	CT
373D	AT	TC	GG	CC	AG	GG	AC	CC	GT	TT	GG	CC	GG	TC	TT	GG	AG	TT	TC	CC	CA	GT	GG	GG	TT	GT	TA	TC	CA	CC	CA	GG	CC	GG	CC	CC	GA	CC	GG	GA	AA	CC	CC	GG	TA	CC	AA	TT	TC
374D	TA	CT	GG	CC	AG	GG	CC	TC	GT	TT	GG	CC	GG	CC	TT	GG	GG	TT	TC	CC	CA	TG	GC	GA	TG	GT	TA	CC	AC	TC	CC	GG	CC	GG	CC	CC	GG	CC	GG	GG	AC	CC	CT	GG	AT	CC	AA	CT	TC
375D	TA	CT	GG	CC	AA	GG	CC	CT	GT	TT	GG	CC	GG	CC	TT	GG	GG	TT	TC	CC	CA	GT	CC	AA	GG	TG	TA	CT	CA	CC	CC	GA	CT	GG	CC	CC	GG	CC	GG	GG	AA	CC	CT	GG	AT	CC	AA	CT	TC
376D	AT	TC	GG	CC	AA	GG	CC	CT	TG	CT	TG	TC	AG	TC	TT	AG	AG	CT	TC	AC	CA	GT	CG	AG	GT	GT	AA	TC	AA	CC	CC	GA	TC	GG	CT	TC	GG	TC	TG	AG	AC	CC	CC	GG	AA	CC	AA	TC	CT
377D	TT	CC	GT	CC	AG	GG	CC	CC	TT	TT	GG	CC	GG	CC	TT	GG	AG	CT	TC	CA	AC	TG	GG	GG	TT	GT	TA	TC	AA	TC	CC	AG	TC	GG	CC	CC	GG	CC	GG	GG	CA	CT	CC	GG	AA	CC	AA	TT	CT
378D	TT	CC	GG	CC	GA	GG	CC	CC	TG	CT	TG	TC	AG	TC	TT	AG	GG	TT	CT	CA	AC	GT	GG	GG	TT	TT	TA	TC	CA	CC	CA	GA	TC	GG	CC	CC	GG	CC	GG	GG	CA	TC	CT	GG	AT	CC	AA	CT	TC
379D	AT	CC	GT	CC	AG	GG	CC	CC	TT	TT	GG	CC	GG	CC	TT	GG	AG	TT	CT	CC	AC	TG	GG	GG	TT	TG	AT	CC	CA	CC	AC	GG	CT	GA	CC	CC	GG	CC	GG	AA	AA	CC	CC	GG	AA	CC	AA	TC	CT
380D	AT	TC	TG	CC	AA	GG	CA	CC	GT	CC	TT	TT	AA	TT	TT	AA	GG	TT	CT	CC	AC	TT	GG	GG	TT	TT	AT	CT	CA	TC	CA	GA	TC	GG	CC	CC	GG	CC	GG	GG	AC	CC	CC	GG	AA	CC	AA	CT	CC
381D	AT	TC	GG	CC	AA	GG	CC	CC	GT	TT	GG	CC	GG	CC	TC	GG	GG	TT	TC	CC	CA	TG	CG	AG	GT	GT	TA	CT	AC	CT	CC	AG	CC	GG	CC	CC	GG	CC	GG	GG	CC	CC	CC	GG	AA	CC	AA	TT	TC
382D	TT	CC	TG	AC	AA	TG	CC	CC	TT	TC	GT	CT	GA	CT	TT	GA	AG	TT	TC	CC	CA	TG	GG	GG	TT	TT	TT	CT	CC	CC	CC	AG	TC	GG	CC	CC	GG	CC	GG	GG	CA	CC	TC	GG	TA	CC	AA	TC	TC
383D	AT	TC	GT	CC	AA	GG	CC	CT	TG	CT	TG	TC	AG	TC	TT	AG	GG	TT	CT	CC	AC	TG	GG	GG	TT	GT	TA	CC	CA	CT	CC	AG	CC	GA	CC	CT	GG	CT	GT	GA	CA	CT	CT	GG	AA	CC	AA	CT	CT
384D	TA	CT	TG	CC	AG	GG	CC	CC	TG	CC	TT	TT	AA	TT	TT	AA	GG	TT	CT	CC	AC	TG	GG	GG	TT	TT	AA	TC	AA	TC	CC	GG	CT	GA	CC	CC	GG	CC	GG	GG	CA	TC	TC	GG	TA	CC	AA	TT	CC
385D	TT	CC	TG	CC	AA	GG	CC	CC	GT	TT	GG	CC	GG	TC	TT	GG	GG	TC	CT	CA	AC	TT	GG	GG	GT	TT	AT	CT	CA	CT	CA	GA	CT	GG	CC	CT	GG	CT	GT	AA	AA	TC	CC	GG	AA	CC	AA	TC	TC
386D	TT	CC	GG	AC	AG	TG	CC	CC	GT	TT	GG	CC	GG	CC	CT	GG	GG	TT	CT	CC	AC	GG	GC	GA	TG	TG	AT	TC	AC	TC	AC	AG	CC	GG	CT	CT	GG	CC	GG	GG	CA	CC	CT	GG	AT	CC	AA	CT	CT
388D	TT	CC	GT	CC	GA	GG	CC	CC	TT	TT	GG	CC	GG	CC	TT	GG	AG	TT	CT	CA	AC	GT	CG	AG	GT	GT	TA	TC	AC	CT	CC	GG	CC	GG	CC	CC	GG	CC	GG	GG	AA	CC	CC	GG	AT	CC	AA	CT	TC
389D	AT	TC	GG	CC	AA	GG	CC	CT	TG	TT	GG	CC	GG	CC	TC	GG	GA	TC	TC	CA	AC	GT	CC	AA	GG	GT	TA	TC	AC	CC	CA	GA	CC	GG	CC	CC	GG	CC	GG	GG	CA	CT	TC	GG	TA	CC	AA	TC	CT
390D	TT	CC	GG	CC	GA	GG	CA	CC	GT	TT	GG	CC	GG	CC	TC	GG	GG	TT	CT	CC	AC	TG	GG	GG	TT	TG	AT	TC	AA	CC	CC	AG	CC	GG	CC	CC	GG	CC	GG	GG	AA	CC	CC	GG	AA	CC	AA	TC	TC
421D	AT	TC	GG	CC	GA	GG	CC	CC	TG	TT	GG	CC	GG	CC	CT	GG	AG	TT	TC	CC	CA	TG	GG	GG	TT	GT	TA	TC	AC	CC	CC	AG	CT	GG	CC	CC	GG	CC	GG	GG	CA	CC	CT	GG	AT	CC	AA	TC	TC
422D	AT	TC	TG	CC	AA	GG	CC	TC	TT	TT	GG	CC	GG	CC	TC	GG	AG	TT	CT	CC	AC	TG	CG	AG	GT	GT	AT	CT	AA	TC	CC	GA	CT	GG	CC	CC	GG	CC	GG	GG	CC	CC	TC	GG	TA	CC	AA	CT	CT
423D	AT	TC	GT	CC	GA	GG	CC	CT	GT	TT	GG	CC	GG	CC	TT	GG	GG	TT	CT	CC	AC	TG	CG	AG	GG	TG	AT	CC	CA	CT	CC	GA	TC	GG	CC	CC	GG	CC	GG	GG	CC	TC	TC	GG	TA	CC	AA	CT	CT
424D	AT	CC	GG	CC	GA	GG	CC	CC	GT	TT	GG	CC	GG	CC	TT	GG	GG	TT	TC	CC	AC	TG	GG	GG	TG	TG	TA	CC	AC	CT	CC	GA	CT	GG	CC	CC	GG	CC	GG	GG	CA	TC	CC	GG	TT	CC	AA	TC	CT
425D	TA	CC	TG	CC	AA	GG	CA	CT	GT	TT	GG	CC	GG	CC	TC	GG	GA	TT	CT	CA	CA	TG	GG	GG	TT	GT	AT	TC	AC	CT	CC	AG	CT	GG	CC	CC	GG	CC	GG	GG	AA	TC	CC	GG	TA	CC	AA	CT	TC
426D	TA	CT	GG	CC	AA	GG	AC	CT	TT	TT	GG	CC	GG	CT	CT	GG	AG	TT	CT	CC	AC	TG	GC	GA	GG	TG	AT	CT	CA	CC	CA	GA	CT	GG	CC	CC	GG	CC	GG	GG	AA	TC	CC	CG	AA	AC	TA	CT	CT
427D	AT	TC	GG	CC	GA	GG	CC	CC	GT	TT	GG	CC	GG	CC	TT	GG	GG	TT	TC	CC	CA	GG	GG	GG	TT	GT	TA	CC	AC	CC	AC	AG	CC	GA	CT	CC	GG	CC	GG	GG	AA	CC	CC	GG	AT	CC	AA	CT	CT
428D	AT	TC	TG	CC	AG	GG	CC	TC	TT	TT	GG	CC	GG	CT	TT	GG	GG	TT	CT	CA	AC	TG	GG	GG	TT	GT	TA	TC	CA	TC	CC	GG	CC	GG	CC	CC	GG	CC	GG	AG	AA	TC	CC	GG	AA	CC	AA	TC	CC
429D	TT	CC	GT	CC	AA	GG	CC	TC	TT	TT	GG	CC	GG	CT	TT	GG	AG	CT	TC	AC	CA	GT	GG	GG	TT	GT	TA	TC	AC	CC	CC	AG	CC	GG	CC	CC	GG	CC	GG	GG	AA	CT	CC	GG	TA	CC	AA	CT	CT
430D	TT	CC	GT	CC	AG	GG	CC	TC	TT	CT	TG	TC	AG	TC	TT	AG	AG	TT	CT	AC	CA	TG	GG	GG	TT	TT	AT	CT	AC	CT	CC	GG	CC	GG	CC	CC	GG	CC	GG	AG	AA	CT	CC	GG	AT	CC	AA	TC	CC
431D	TT	CC	TG	CC	AA	GG	CC	TC	GT	TT	GG	CC	GG	TC	TT	GG	GG	TT	CT	AC	CA	TG	GG	GG	TG	GT	AT	TC	AC	CT	CC	GG	TC	GG	CC	CC	GG	CC	GG	GA	CA	CC	TC	GG	TA	CC	AA	TC	CT
432D	TA	CT	GG	CC	GA	GG	CC	CT	GT	TT	GG	CC	GG	CC	TC	GG	GA	TT	TC	AC	AC	TG	CG	AG	GT	GT	AT	CC	AC	CT	CC	GG	TC	GG	TT	CC	GG	CC	GG	GG	AA	TC	CC	GG	AT	CC	AA	TC	TC
433D	TT	CC	GG	CC	AA	GG	CC	CC	TG	TT	GG	CC	GG	CC	CT	GG	AG	TT	CT	CC	AC	TG	CG	AG	GT	GT	TT	TC	CA	CC	CA	GA	CT	GG	CC	CC	GG	CC	GG	GG	AA	TC	TC	GG	TA	CC	AA	TC	CT
434	TA	CT	GG	CC	AG	GG	AC	CC	TT	TT	GG	CC	GG	CC	TC	GG	GA	TT	TC	CC	CA	TG	CG	AG	GT	GT	AT	CC	CC	CC	CC	GG	TC	GG	CC	CC	GG	CC	GG	AG	AA	CC	CC	GG	TA	CC	AA	TT	CT
435D	AT	CC	TG	CC	AG	TG	CC	CC	TG	TT	GG	CC	GG	CC	TT	GG	AG	CT	TC	AC	CA	TG	GC	GA	TG	TG	AT	TC	AC	CC	CC	AG	TC	GG	CC	CC	GG	CC	GG	GA	CA	CC	CT	GG	AT	CC	AA	CT	TC
436D	TA	CT	TG	CC	GA	GG	CC	CC	TT	TT	GG	CC	GG	CC	TT	GG	GG	TC	TC	CA	AC	GT	GC	GA	TG	TG	AT	TC	AC	TC	CC	GG	TC	GG	CC	CC	GG	CC	GG	AA	AA	CC	CT	GG	AT	CC	AA	TC	CT
437D	TA	CT	GT	CC	GA	GG	CC	CC	GT	TT	GG	CC	GG	CC	CT	GG	GG	CT	TC	AC	CA	TG	GG	GG	TG	GT	AT	CT	AC	CT	CA	GA	CC	GG	CC	CC	GG	CC	GG	AG	AC	CC	CC	GG	AA	CC	AA	TT	CC
438D	TT	CC	GT	CC	AA	GG	CC	CC	TG	TT	GG	CC	GG	CC	TT	GG	GG	TT	CT	CA	AC	TG	GG	GG	GT	TG	AT	TC	AC	CT	CC	AG	CT	GG	CC	CC	GG	CC	GG	GG	AC	TC	CC	GG	AA	CC	AA	CT	TC
439D	AT	TC	GG	CC	GA	GG	CC	CC	TT	TT	GG	CC	GG	CC	TT	GG	GG	TT	CT	CA	AC	TG	GC	GA	TG	TG	AT	TC	AA	CC	CC	GA	CC	GG	CC	CC	GG	CC	GG	GG	CA	CC	CC	GG	AA	CC	AA	CT	CC
440D	TA	CT	TG	CC	AG	GG	CC	CC	TT	TT	GG	CC	GG	CC	TT	GG	GG	TT	TC	CC	CA	GT	GC	GA	TG	TG	AT	CT	AC	CC	CC	AG	TC	GG	CC	CC	GG	CC	GG	GG	AA	TC	CT	GG	AA	CC	AA	CT	CC
441D	TA	CT	GT	CC	GA	GG	CA	CC	GT	TT	GG	CC	GG	CC	TT	GG	GG	TC	CT	CA	AC	TG	GC	GA	TG	GT	TA	CT	AA	TC	CC	GA	TC	GG	CC	CC	GG	CC	GG	GG	AA	TC	CC	GG	AA	CC	AA	TT	TC
442D	AT	TC	TG	CC	AG	GG	CC	TC	TG	TT	GG	CC	GG	CC	TT	GG	GG	TT	CT	AC	CA	TG	CG	AG	GT	GT	AT	CT	AC	TC	CC	AG	CC	AA	CC	CC	GG	CC	GG	GG	AA	TC	CC	GG	AA	CC	AA	CT	TC
443D	AT	CC	GT	CC	GA	GG	CC	CC	TG	TT	GG	CC	GG	TC	TT	GG	GA	TC	TC	AC	CA	TG	GG	GG	TT	TT	AT	CT	AC	CC	CC	GG	TC	AG	CC	CT	GG	CC	GG	AG	AA	CT	CC	GG	AA	CC	AA	TT	TC
444D	AT	TC	TG	CC	GA	GG	CC	CT	GT	CT	TG	TC	AG	TC	TT	AG	GG	TT	CT	AC	CA	TG	GG	GG	TT	TT	TA	TC	CA	CT	CC	GA	CC	GA	CC	CT	GG	CC	GG	GG	AA	CC	CC	GG	AA	CC	AA	CT	TC
445D	TA	CT	GG	CC	AA	GG	CC	CC	GT	TT	GG	CC	GG	CC	CT	GG	GG	CT	CT	AC	AC	GT	CC	GG	GG	TG	TA	CT	AA	CC	CC	AG	TC	GG	TC	CT	GG	CT	GT	GA	AA	TC	CC	GG	AT	CC	AA	CT	CT
446D	AT	TC	GT	CC	AA	GG	CC	CT	TG	TT	GG	CC	GG	CC	CT	GG	GG	TT	TC	CC	CA	GT	CG	AG	GT	GT	TA	TC	AC	CT	AC	AG	CC	GG	TC	CC	GG	CC	GG	GG	AC	TC	TC	GG	TA	CC	AA	CT	TC
447D	AT	CC	TG	CC	AA	GG	CC	CC	GT	TT	GG	CC	GG	CC	TT	GG	GG	TT	CT	CC	AC	GT	CG	AG	GT	TG	AT	TC	CA	CT	CC	GA	CT	GG	CC	CC	GG	CC	GG	GG	AC	TC	TC	GG	TA	CC	AA	CT	CT
448D	AT	TC	TG	CC	AG	GG	CC	TC	TG	TT	GG	CC	GG	CC	TT	GG	GG	TT	CT	CA	CA	TG	GC	GA	TG	GT	AT	TC	AC	CC	CC	GA	CT	GG	CC	CC	GG	CC	GG	GG	CC	TC	CT	GG	AT	CC	AA	CT	TC
449D	AT	TC	GT	AC	AA	TG	CC	CC	GT	TT	GG	CC	GG	CC	TT	GG	GG	TT	CT	AC	CA	TG	CG	AG	GT	GT	TA	TC	AA	CC	CA	GG	CC	GG	CC	CC	GG	CC	GG	GG	CC	TC	TC	GG	TA	CC	AA	CT	CT
450D	TA	CT	GG	CC	AG	GG	CC	CC	TT	TT	GG	CC	GG	CC	TC	GG	GG	TT	CT	CC	AC	GT	CC	AA	GG	TT	TA	TC	CA	CC	CC	GA	CC	GA	CC	CC	GG	CC	GG	GG	CA	CT	CC	GG	AT	CC	AA	CT	CT
451D	TA	CT	GT	CC	GA	GG	CC	CC	GT	TT	GG	CC	GG	CC	CT	GG	AG	CT	CT	AC	AC	TT	GG	GG	TT	GT	TA	CC	AA	CC	CC	AG	CC	GG	CC	CC	GG	CC	GG	GG	CC	CT	CC	GG	AT	CC	AA	TC	TC
452D	TA	CC	GG	CC	AA	GG	CC	CT	GT	TT	GG	CC	GG	TC	TT	GG	GG	TT	TC	CA	CA	TG	GC	GA	TG	GT	TA	TC	AC	CC	CC	GA	CT	GG	CC	CC	GG	CC	GG	GG	CA	TC	CT	GG	AT	CC	AA	CT	TC
453D	TA	CT	GG	CC	AA	GG	CC	CT	TG	TT	GG	CC	GG	CC	TC	GG	GG	TT	TC	AC	CA	GT	CG	AG	GT	TT	AT	TC	CA	CT	CC	AG	TC	GG	CC	CC	GG	CC	GG	GG	CC	TC	CT	GG	AT	CC	AA	CT	CC
454D	TT	CC	TG	CC	GA	GG	CC	CC	TT	TT	GG	CC	GG	CC	TT	GG	AG	CT	TC	AC	AC	TG	GG	GA	TG	TT	AT	CT	AC	TC	CA	AA	CC	GG	CC	CC	GG	CC	GG	GG	CC	TC	CC	GC	AT	CA	AT	TT	TC
455D	AT	TC	GG	CC	GA	GG	CC	CT	TT	TT	GG	CC	GG	CC	TT	GG	GG	TT	TC	CC	CA	TG	CC	AA	GG	TT	AT	CT	CA	CT	CA	GG	TC	AG	CC	CC	GG	CC	GG	GG	AC	TC	TC	GG	TA	CC	AA	TC	TC
456D	TT	CC	GG	CC	AA	GG	CC	CC	TT	TT	GG	CC	GG	CC	CT	GG	GA	TT	CT	CC	AC	TG	CG	AG	GT	GT	AT	CC	AC	TC	CC	GG	CC	GG	CC	CC	GG	CC	GG	GG	CC	CC	TC	GG	TA	CC	AA	CT	TC
458D	TA	CT	TG	CC	AA	GG	CC	CT	GT	TT	GG	CC	GG	CC	TT	GG	GG	TT	CT	CC	AC	TG	GG	GG	TT	TG	TA	CC	CA	CT	AC	AG	CC	GG	CC	CC	GG	CC	GG	GG	AC	CC	CC	GG	AA	CC	AA	TC	CT
459D	TA	CT	GG	CC	GA	GG	CC	CC	GT	TT	GG	CC	GG	CC	TT	GG	AG	TT	TC	AC	CA	GT	GC	GA	TG	GT	AT	CC	CA	CT	CC	AG	TC	GG	CC	CC	GG	CC	GG	GG	CA	CC	CC	GG	TA	CC	AA	TT	CT
460D	TA	CC	GG	CC	GA	GG	CA	CC	TT	TT	GG	CC	GG	CC	TT	GG	GG	TT	CT	AC	CA	TG	CC	AA	GG	TT	AA	CC	AC	CT	CC	GG	CT	GG	CC	CC	GG	CC	GG	GG	CA	CC	CC	GG	AT	CC	AA	CT	TC
463D	TT	CC	TG	CC	AG	GG	CC	TC	GT	TT	GG	CC	GG	CC	CT	GG	GG	TT	TC	AC	AC	GT	CC	AA	GG	GT	TA	TC	CA	CC	CC	GG	CT	GG	CC	CC	GG	CC	GG	GG	AA	CC	CT	GG	AT	CC	AA	CT	TC
464D	TA	CT	GG	CC	AA	GG	CC	CC	GT	TT	GG	CC	GG	CC	TT	GG	GG	TT	TC	CC	CA	TT	CC	AA	GG	TG	AT	CC	AA	TC	CA	GA	CC	GG	CC	CC	GG	CC	GG	GG	AA	TC	CC	GG	TA	CC	AA	TT	TC
465D	TA	CT	TG	CC	AG	GG	CC	CC	TG	TT	GG	CC	GG	CC	TT	GG	GG	TT	CT	CA	CA	TG	GG	GG	TT	GT	AT	CC	CA	CC	CC	AG	TC	GG	CC	CC	AG	CC	GG	AG	AA	CC	CC	GG	AA	CC	AA	TT	CC
466D	TT	CC	GT	CC	GA	GG	CC	CT	TG	TT	GG	CC	GG	CC	CT	GG	AG	TT	CT	CC	AC	GT	CG	AG	GT	TT	TA	TC	AA	CC	CC	AG	TC	GG	CT	TC	GG	TC	TG	GG	AA	CC	CC	GG	TA	CC	AA	TT	CT
467D	TA	CT	TG	CC	AA	GG	CC	TC	TG	TT	GG	CC	GG	CC	TT	GG	GG	CT	CT	AC	AC	GT	CC	AA	GG	GT	AT	CT	AC	CC	CC	GA	CC	GG	CC	CC	GG	CC	GG	GG	CA	CC	CC	GC	AT	CA	AT	TC	TC
468D	TA	CC	GT	CC	AG	GG	CC	TC	TT	TT	GG	CC	GG	CC	CC	GG	GA	TC	TC	CA	CA	TG	CC	AA	GG	TT	AT	TC	AA	CC	CA	GA	TC	AG	CT	CC	GG	CC	GG	AG	AA	TC	CT	GG	AT	CC	AA	CT	CT
469D	TT	CC	GT	CC	GA	GG	CC	CC	GT	TT	GG	CC	GG	CC	TT	GG	GG	TT	TC	CA	AC	GT	GC	GA	TG	GT	TA	CT	AC	TC	CC	GG	CT	GG	CC	CC	GG	CC	GG	GG	AA	TC	TC	GG	TA	CC	AA	CT	CT
470D	AT	TC	GG	CC	AA	GG	CC	TC	GT	CT	TG	TC	AG	TC	TC	AG	AG	CT	TC	AC	CA	TG	CG	AG	GT	TG	TA	TC	CA	CC	CC	GG	TC	GG	CC	CC	GG	CC	GG	GG	AC	CT	CC	GG	AA	CC	AA	CT	CT
471D	AT	TC	TG	AC	AG	TG	CC	TC	TT	TT	GG	CC	GG	CC	TC	GG	GA	TT	CT	CC	AC	TG	GG	GG	GT	TT	AT	CT	CA	CT	CC	GA	CC	GG	CT	CC	GG	CC	GG	GG	CA	CC	CC	GG	TA	CC	AA	TC	TT
472D	TT	CC	GG	CC	AG	GG	CC	CC	TT	TT	GG	CC	GG	CT	TT	GG	GG	TT	TC	CC	CA	TG	CC	AA	GG	TG	TA	CC	CA	CC	CC	AG	CT	GG	CC	CC	GG	CC	GG	GG	CA	TC	CC	GG	AT	CC	AA	CT	CT
473D	TA	CT	GT	CC	AG	GG	CC	CC	TT	TT	GG	CC	GG	CC	TT	GG	GG	TT	TC	CA	CA	GT	GC	GA	TG	GT	AA	CC	CA	TC	CC	GG	TC	GG	CC	CT	GG	CC	GG	GG	AA	CC	CT	GG	AT	CC	AA	TC	TC
474D	TT	CC	GT	CC	GA	GG	CC	CC	TT	TT	GG	CC	GG	CC	TT	GG	GG	TT	TC	AC	CA	GT	GG	GG	GT	GT	TA	CT	CA	CC	CC	AG	TC	GG	CC	TC	GG	TC	TG	AG	AC	CC	CC	GG	TT	CC	AA	TC	TC
475D	TA	CT	GT	CC	AA	GG	CC	CC	TG	TT	GG	CC	GG	CC	TT	GG	GG	TT	CT	CC	AC	TG	CG	AG	GT	TG	TA	TC	CA	CC	CC	AG	CC	GA	CC	CC	GG	CC	GG	GG	CA	TC	TC	GG	TA	CC	AA	CT	CC
476D	TA	CT	GG	CC	AG	GG	CC	CC	TT	CT	TG	TC	AG	TC	TT	AG	GA	TC	CT	CA	AC	TG	CC	AA	GG	GT	TA	TC	AA	CC	CC	GG	CT	GG	CC	CC	GG	CC	GG	GG	CC	CC	CT	GG	AT	CC	AA	CT	CT
477D	TA	CT	TG	CA	GA	GT	CC	CC	TT	TC	GT	CT	GA	CT	TT	GA	GG	TT	TC	CC	CA	TG	GC	GA	TG	TG	TA	TC	CA	TC	CC	GG	TC	GG	CT	CT	GG	CC	GG	AG	AA	CT	TC	GG	TA	CC	AA	TC	CT
478D	TT	CC	GG	CC	GA	GG	CC	CC	TG	TT	GG	CC	GG	CC	CC	GG	AG	CT	TC	AC	CA	GT	GC	GA	TG	TG	AT	TC	CA	CC	CC	GG	TC	GG	TC	CC	GG	CC	GG	GG	AA	CC	TC	GG	TA	CC	AA	TC	CC
479D	TT	CC	TG	CC	AA	GG	CC	CC	GT	TT	GG	CC	GG	CT	TT	GG	GG	TT	CT	CA	CA	TG	GC	GA	TG	TG	TA	TC	AA	TC	CA	GG	TC	GA	CC	CC	GG	CC	GG	GA	CA	CC	CC	GG	AT	CC	AA	TC	TC
480D	TT	CC	GG	CC	AG	GG	AC	TC	TT	TT	GG	CC	GG	CC	CC	GG	AG	TT	CT	CC	AC	TG	GG	GG	TT	GT	AA	CT	CA	CC	CC	GG	CC	GG	CC	CC	GG	CC	GG	GG	AC	CC	CC	GG	AT	CC	AA	TT	TC
481D	TT	CC	GT	CC	AG	GG	CC	CC	TT	TC	GT	CT	GA	CT	TT	GA	GG	TT	CT	CA	AC	GT	GG	GG	TT	TT	AT	TC	AC	CT	CC	GA	CC	GG	CT	CC	GG	CC	GG	GG	AA	CC	CT	GG	AT	CC	AA	TC	CC
482D	AT	TC	GT	CC	AA	GG	CC	CC	TT	TT	GG	CC	GG	CT	CT	GG	GG	TT	TC	CA	AC	GT	GG	GG	TT	TT	TA	TC	CA	CT	CC	AG	TC	GG	CC	CC	GG	CC	GG	GG	CA	CC	CC	GG	TA	CC	AA	TT	CC
483D	TA	CC	GT	CC	AG	GG	CC	CC	TT	CT	TG	TC	AG	TC	TT	AG	GG	CT	TC	AC	CA	GT	CG	AG	GT	GT	AT	TC	AC	TC	CC	GG	TC	GG	CC	CC	GG	CC	GG	GG	AC	CC	CC	CG	TA	AC	TA	TT	CT
484D	TT	CC	TG	AC	AA	TG	CC	CC	TG	TT	GG	CC	GG	CC	TC	GG	AG	TT	TC	CC	CA	TG	CG	AG	GT	TG	AT	CC	CA	CC	AC	AG	TC	GG	CC	CC	GG	CC	GG	GG	CC	CT	CC	CG	TA	AC	TA	TT	CT
485D	AT	TC	GT	AC	AG	TG	CC	CC	TT	TT	GG	CC	GG	CC	CC	GG	AG	CT	TC	AC	CA	TG	CC	AA	GG	TG	TA	TC	AA	CC	CA	GA	CC	GG	CC	CC	GG	CC	GG	GG	CC	CC	TC	GG	TA	CC	AA	CT	TC
486D	AT	TC	GG	CC	AG	GG	CC	CC	GT	TT	GG	CC	GG	CC	TT	GG	AG	CT	CT	AC	CA	GT	CG	AG	GT	GT	TA	CT	AA	CT	CC	GG	CC	GG	CC	CC	GG	CC	GG	AA	AA	CC	TC	GG	TA	CC	AA	CT	CT
487D	TT	CC	GG	CC	AG	GG	CC	CC	TT	TT	GG	CC	GG	CC	TT	GG	GG	TC	CT	CA	AC	GT	GG	GG	TT	GT	TA	TC	AC	CC	CC	GA	CT	GG	CC	CC	GG	CC	GG	GG	AA	CC	CC	GC	AA	CA	AT	TC	TC
488D	AT	TC	TG	CC	AG	GG	CC	CC	TT	TT	GG	CC	GG	CC	TT	GG	GA	TT	CT	CA	CA	GT	GG	GG	TT	TG	AT	CT	AC	CC	CC	AG	CT	GG	CC	CT	AG	CC	GG	AG	AA	CC	TC	GG	TA	CC	AA	TC	CT
489D	AT	TC	TG	CC	AA	GG	CC	CC	GT	TT	GG	CC	GG	CC	CT	GG	GA	TC	CT	CA	AC	TG	CC	AA	GG	TG	TA	TC	AA	CC	CC	GG	CC	GG	TC	CC	GG	CC	GG	GG	AC	CT	CC	GG	AT	CC	AA	TT	TC
490D	TA	CT	TG	CC	AG	GG	CC	CC	GT	TT	GG	CC	GG	CC	TT	GG	GG	TT	TC	CC	CA	TG	GC	GA	TG	TG	AT	CC	AA	CT	CA	GA	CC	GG	CC	CC	GG	CC	GG	GG	AC	TC	CC	GG	TA	CC	AA	CT	TC
491D	AT	TC	TG	CC	AA	GG	CA	CC	TG	TT	GG	CC	GG	CC	TT	GG	GG	TT	CT	AC	AC	GT	GC	GA	TG	TG	AT	CT	AA	TC	AC	AG	CC	GG	CC	CC	GG	CC	GG	GG	AA	CT	CC	GG	TA	CC	AA	TC	TC
492D	TA	CC	TG	CC	AG	GG	CC	TC	GT	TT	GG	CC	GG	CC	TT	GG	AG	CT	TC	AC	AC	GG	GG	GG	TT	GT	AT	TC	CA	CT	CC	AG	CC	GG	CT	CT	GG	CC	GG	GG	CA	CT	CC	GG	AT	CC	AA	TT	CT
493D	AT	TC	GT	CA	AA	GT	CC	CC	GT	TT	GG	CC	GG	CC	TT	GG	GA	TC	CT	CA	AC	GT	GC	GA	TG	TG	AT	CC	AA	CC	CC	AG	CT	GG	CC	CC	GG	CC	GG	GG	CC	TC	CC	GG	AT	CC	AA	TC	TC
494D	TT	CC	TG	CC	GA	GG	CC	CT	GT	TT	GG	CC	GG	CC	TT	GG	GG	TT	CT	CA	CA	GT	GG	GG	TT	TT	TA	CT	CA	TC	CC	AG	TC	GG	CC	CC	GG	CC	GG	GG	AC	TC	CC	GG	TA	CC	AA	TT	TC
495D	TT	CC	GG	CC	AA	GG	CC	CC	GT	TT	GG	CC	GG	CC	TT	GG	GG	TT	TC	AC	AC	TG	GG	GG	TT	GT	AT	TC	AA	CC	CC	AG	CC	GG	CC	CC	GG	CC	GG	GG	CA	TC	CC	GG	TA	CC	AA	TC	CC
496D	AT	TC	TG	CC	AG	GG	CC	TC	TG	TT	GG	CC	GG	CC	TT	GG	GA	TT	CT	CC	AC	TT	GG	GG	TT	TG	TA	CT	CA	CC	CC	GG	CC	GG	CC	CC	GG	CC	GG	GG	AA	CT	CC	GC	AT	CA	AT	TC	CT
497D	TA	CT	GT	AC	AG	TG	CC	TC	TT	TT	GG	CC	GG	CC	TT	GG	GG	CT	CT	AC	AC	GT	GG	GG	TT	TG	TA	CT	CA	CC	CC	AG	TC	GG	CC	CC	GG	CC	GG	GG	AC	CT	CC	GG	AT	CC	AA	TC	CT
498D	AT	TC	TG	CA	AA	GT	CC	CC	TT	TT	GG	CC	GG	CC	TT	GG	GA	TT	TC	AC	CA	TG	GG	GG	TT	TG	TA	CT	AC	TC	CA	GA	CC	GG	CC	CC	GG	CC	GG	GG	CC	CC	TC	GG	TA	CC	AA	CT	CT
499D	TA	CT	GT	CC	AG	GG	CC	CC	TT	TT	GG	CC	GG	CC	TT	GG	GA	TC	TC	AC	CA	TG	GG	GG	TT	GT	AT	CT	CA	CC	CC	GA	CT	GG	CC	CC	GG	CC	GG	GG	CC	CC	CC	GG	AT	CC	AA	CT	CT
500D	TA	CC	GG	CC	AG	GG	CC	CC	TT	TT	GG	CC	GG	CC	TT	GG	GG	TT	CT	CC	AC	TG	GG	GG	TG	GT	AT	CT	AC	CT	CA	GA	TC	GG	CC	CC	GG	CC	GG	GG	AA	CC	TC	GG	TA	CC	AA	CT	TC
501D	TT	CC	GG	CC	GA	GG	CC	CC	TG	TT	GG	CC	GG	CT	CT	GG	GG	TT	TC	AC	CA	GT	GC	GA	TG	GT	AT	TC	AC	CC	AC	AG	TC	GA	CC	CT	GG	CC	GG	GG	AA	CC	TC	GG	TA	CC	AA	TC	TC
502D	TA	CT	GG	CC	GA	GG	CC	CT	TT	TT	GG	CC	GG	CT	CT	GG	GG	TT	CT	CA	CA	TG	CC	AA	GG	TG	TA	CC	CA	TC	CC	GA	CC	GG	CC	CC	GG	CC	GG	GG	CA	CC	TC	GG	TA	CC	AA	CT	CT
503D	AT	TC	TG	AC	AG	TG	CC	CC	GT	TT	GG	CC	GG	CC	TT	GG	GG	TT	CT	CC	AC	TG	CC	AA	GG	TG	AA	TC	CA	CC	AC	AG	TC	GG	CC	CC	GG	CC	GG	GG	AA	CC	CT	GG	AT	CC	AA	TC	CT
504D	AT	TC	GT	AC	AG	GG	CA	CT	GT	TT	GG	CC	GG	TC	TT	GG	AG	CT	TC	AC	CA	GT	GG	GG	TT	TG	TA	CT	AC	CC	CA	GA	CC	GG	CC	CC	GG	CC	GG	GG	AA	CC	CC	GG	AT	CC	AA	TC	CC
505D	TT	CC	TG	CC	AA	GG	CC	TC	TG	TT	GG	CC	GG	CT	TT	GG	AG	TT	TC	AC	CA	TG	CG	AG	GT	GT	TA	TC	CA	CC	CC	GA	CT	GG	CC	CC	GG	CC	GG	GG	CA	CC	CT	GG	AT	CC	AA	TT	CT
506D	TT	CC	GT	CC	GA	GG	CC	CC	TG	TT	GG	CC	GG	TC	TT	GG	GG	TT	TC	CC	CA	TG	GG	GG	GG	TG	AA	CC	CA	CC	CA	GA	CC	GG	CC	CC	GG	CC	GG	GG	AA	CC	CT	GG	AT	CC	AA	TT	CT
507D	AT	TC	GG	CC	AA	GG	CC	TC	TT	CT	TG	TC	AG	TC	TT	AG	AG	CT	TC	AC	CA	GT	GC	GA	TG	TT	AA	CC	AC	CC	CC	GA	TC	GG	CC	CC	GG	TC	GG	GG	AA	CC	CT	GG	AT	CC	AA	CT	CT
508D	TA	CC	TG	CC	GA	GG	CC	CC	GT	TT	GG	CC	GG	CT	CT	GG	GA	TT	TC	CC	CA	GT	GG	GG	TT	GT	AT	TC	AA	CC	CA	GG	CC	GA	CC	CC	GG	CC	GG	GG	CA	CC	CT	GG	AT	CC	AA	CT	TC
509D	TT	CC	GT	CC	GA	GG	CC	CC	GT	TT	GG	CC	GG	CC	TT	GG	GA	TT	TC	CC	CA	TG	GG	GG	TG	GT	TA	TC	AA	CC	AC	GG	CC	GG	CC	CC	GG	CC	GG	GG	AA	CC	TC	GG	TA	CC	AA	CT	TC
510D	TA	CT	GG	CA	GA	GT	CC	CC	TT	TT	GG	CC	GG	CC	TT	GG	AG	TT	TC	AC	CA	GT	GC	GA	TG	TG	TA	CT	CA	CC	CC	AG	TC	GA	CC	CC	GG	CC	GG	GA	CA	CT	CC	GG	AA	CC	AA	TT	TC
511D	TA	CT	TG	CC	GA	GG	AC	CT	TG	TT	GG	CC	GG	CC	TT	GG	GG	TT	TC	CC	CA	GT	GG	GG	TT	TG	TA	CC	CA	CC	CC	AG	CT	GA	TC	CC	GG	CC	GG	GG	AC	CT	TC	GG	TA	CC	AA	CT	CT
512D	AT	TC	GT	AC	AG	TG	CC	CC	TT	TT	GG	CC	GG	CC	CC	GG	GG	TT	CT	AC	AC	TG	GG	GG	TT	GT	AT	CT	AA	TC	CC	GG	TC	GG	CC	CC	GG	CC	GG	GG	AA	TC	CC	GG	AT	CC	AA	TC	TC
513D	AT	TC	TG	CA	GA	GT	CC	CC	GT	TT	GG	CC	GG	CC	TT	GG	GA	TT	CT	CC	AC	TT	GG	GG	TT	TG	AT	CC	AC	CC	CC	GA	CT	GA	TC	CC	GG	CC	GG	GG	AC	CT	CC	GG	AT	CC	AA	TC	TC
514D	TT	CC	TG	CC	AA	GG	CC	CC	TG	TT	GG	CC	GG	TC	TT	GG	GG	TT	CT	CC	AC	GT	GG	GG	TT	GT	AT	TC	CA	TC	CA	GA	TC	GG	CT	CC	GG	CC	GG	AG	AA	CT	TC	GG	AA	CC	AA	TC	CT
515D	TT	CC	TG	CC	GA	GG	CC	CC	TG	TT	GG	CC	GG	CC	TC	GG	GG	TT	CT	CC	AC	TG	GG	GG	TT	GT	TA	TC	AA	CT	CC	AG	TC	GG	CT	CC	GG	CC	GG	GG	CA	CC	CC	GG	AT	CC	AA	TT	TC
516D	AT	CC	GT	CC	AG	GG	CC	CC	GT	TT	GG	CC	GG	CC	TT	GG	GG	TT	CT	CC	AC	GT	GG	GG	TG	TG	TA	TC	AA	CT	CC	GA	CT	GG	CC	CC	GG	CC	GG	GG	AA	TC	CC	GG	AT	CC	AA	CT	TC
517D	AT	TC	GT	CA	AA	GT	CC	CT	TT	TT	GG	CC	GG	CC	TT	GG	GG	TT	CT	CC	CA	GT	GG	GG	TT	TT	AT	TC	AC	TC	CC	AG	TC	GG	CC	CC	GG	CC	GG	GG	AA	CT	CC	GC	AT	CA	AT	TC	TC
518D	TT	CC	GG	CC	AA	GG	CC	CC	TT	TT	GG	CC	GG	CC	CT	GG	AG	TT	CT	CC	AC	TG	CG	AG	GT	GT	AA	CT	AC	CT	CC	AG	TC	GG	CC	CC	GG	CC	GG	GG	AC	CC	CC	GG	AA	CC	AA	CT	TC
519D	TA	CC	TG	CC	GA	GG	CC	CC	TG	CT	TG	TC	AG	TC	TC	AG	GG	TT	TC	CA	AC	TG	CG	AG	GT	TT	TA	CC	CA	CT	CC	AG	CC	GG	TC	TC	GG	CC	GG	GG	AA	CT	CC	GG	AA	CC	AA	TC	TC
520D	AT	TC	TG	CC	GA	GT	CC	CT	GT	TT	GG	CC	GG	CC	TT	GG	GG	TT	CT	CC	AC	GT	GG	GG	TT	TG	AT	TC	CA	TC	CC	AG	CC	GG	CC	CC	GG	CC	GG	GG	AC	CC	CC	GG	AT	CC	AA	TC	TC
521D	TT	CC	TG	CC	AG	GG	CC	TC	TT	TT	GG	CC	GG	CC	TT	GG	GG	TT	TC	CC	CA	TG	CG	AG	GT	TG	TA	CT	AA	TC	CC	AG	CC	GG	CC	CC	GG	CC	GG	GG	AA	CC	CC	GG	TT	CC	AA	TT	CC
522D	AT	TC	GG	CC	GA	GG	CC	CT	TG	TC	GT	CT	GA	CT	TT	GA	GG	TC	TC	CA	AC	GG	CC	AA	GG	GT	TA	CC	AC	TC	CC	GA	CC	GG	CC	CT	GG	CC	GG	GG	AA	CC	CC	GG	TA	CC	AA	TC	CT
523D	AT	TC	TG	AC	AA	TG	CC	TC	GT	TT	GG	CC	GG	CC	TT	GG	GG	TT	CT	CC	AC	TG	CC	AA	GG	GT	AT	TC	AC	CT	CC	GG	CC	GG	CC	CC	AA	CC	GG	AA	AA	CC	CT	GG	AT	CC	AA	TC	TC
524D	AT	TC	GG	CC	GA	GG	CC	CC	TT	TT	GG	CC	GG	CC	TC	GG	GG	TT	TC	CC	CA	GT	CC	AA	GG	TG	TA	CT	AC	TC	CC	GG	CC	GG	CT	CC	GG	CC	GG	GG	CA	CC	CC	GG	AT	CC	AA	TC	TC
525D	TT	CC	GG	CC	AA	GG	CC	CT	GT	TT	GG	CC	GG	CT	TT	GG	GA	TT	TC	AC	CA	GT	GC	GA	TG	GT	AT	CT	CA	TC	CA	GG	TC	AG	CC	CC	GG	CC	GG	AG	AA	CC	CC	GG	AA	CC	AA	TC	CT
526	AT	TC	TG	CC	AG	GG	CC	TC	GT	TT	GG	CC	GG	CC	TT	GG	GG	TT	CT	CC	AC	TG	GG	GG	TT	TT	AT	TC	AA	TC	CC	GA	CT	GG	CC	CC	AA	CC	GG	AA	AA	CC	CC	GG	TA	CC	AA	CT	TC
527D	TA	CT	GG	CC	AA	GG	CC	CC	GT	TT	GG	CC	GG	CC	TT	GG	GG	CT	CT	CA	AC	TG	GG	GG	TT	GT	AA	TC	AA	CT	CA	GA	CT	GG	CC	CC	GG	CC	GG	GG	AA	CC	CC	GG	AT	CC	AA	TT	CT
528D	TA	CT	GT	CC	GA	GG	CA	CC	TT	TT	GG	CC	GG	CC	TT	GG	GG	TT	CT	CA	AC	GT	GC	GA	TG	GT	TA	TC	CA	TC	CC	GA	TC	GG	CC	CC	AA	CC	GG	AA	AA	CC	CC	GG	AT	CC	AA	TC	TC
529D	AT	TC	GG	CC	AG	GG	CC	CC	GT	CT	TG	TC	AG	TC	TT	AG	AG	TT	TC	CC	CA	GT	CG	AG	GT	TG	TA	TC	AC	CC	CC	GG	TC	GA	CC	CC	GG	CC	GG	GA	AA	CC	CC	GC	AT	CA	AT	CT	CT
531D	TA	CT	TG	CC	AG	GG	CC	CC	TT	TT	GG	CC	GG	TC	TC	GG	GA	TT	CT	CC	AC	GT	CG	AG	GT	GT	TA	CT	CA	CC	CC	AG	CC	GG	CC	CC	GG	CC	GG	AG	AA	TC	CC	GG	AA	CC	AA	TT	TC
532D	AT	TC	GG	AC	AG	TG	CA	CT	TT	TT	GG	CC	GG	CC	CC	GG	GG	TT	TC	CA	CA	TG	GG	GG	TT	TG	AT	CT	CA	CT	CA	GA	CT	GG	CC	TC	GG	TC	TG	AG	AA	CT	CT	GG	AT	CC	AA	TC	TC
533D	TA	CT	GT	AC	AG	TG	CC	CC	TG	TT	GG	CC	GG	CC	CC	GG	AG	TT	CT	CC	AC	TG	GC	GA	TG	GT	AT	CT	CA	CC	AC	AG	CT	GG	CC	CC	GG	CC	GG	AG	AA	CT	CC	GG	AA	CC	AA	CT	TC
534D	TT	CC	TG	AC	AG	TG	CC	CC	TG	TT	GG	CC	GG	CC	TT	GG	AG	TT	TC	CC	CA	TG	CC	AA	GG	GT	AT	CC	AC	CC	CC	GG	CT	GG	CC	CC	GG	CC	GG	GA	AA	CC	CT	GG	AT	CC	AA	TC	CT
535D	TA	CT	TG	CC	AG	GG	CC	CC	TT	TT	GG	CC	GG	CC	TC	GG	AG	CT	TC	AC	CA	GT	GG	GG	TT	TG	TA	CT	AC	CC	CA	GA	CC	GG	CC	CC	AG	CC	GG	AG	AA	CC	CC	GG	TA	CC	AA	CT	CT
536D	AT	TC	GG	AC	AG	GG	CC	CC	TT	TT	GG	CC	GG	CC	CC	GG	AG	CT	CT	AC	AC	TT	GC	GA	TG	TT	TA	TC	AC	CT	CC	GG	CC	GG	CC	CC	GG	CC	GG	GG	AA	CC	CC	GG	TA	CC	AA	TT	TC
537D	TA	CT	GT	CC	AA	GG	CC	CC	TG	TT	GG	CC	GG	CT	CT	GG	AG	TT	TC	CC	CA	TG	GC	GA	TG	GT	AA	CC	AC	CC	CA	GA	TC	GG	CC	CC	GG	CC	GG	GA	AA	CT	CT	GG	AT	CC	AA	TT	CT
538D	TA	CC	TG	CC	AA	GG	CC	CC	TG	TT	GG	CC	GG	CC	CC	GG	AG	CT	CT	CA	CA	TG	CG	AG	GT	TT	AT	CT	AC	TC	CC	GA	CC	GG	CC	CC	GG	CC	GG	GG	CA	TC	CC	GG	TA	CC	AA	TT	CT
539D	TT	CC	GG	AC	AG	TG	CC	TC	TT	TT	GG	CC	GG	TC	TC	GG	GG	TT	TC	CC	CA	TG	CG	AG	GT	GT	TA	CT	AC	TC	CA	GA	TC	GG	CC	CC	GG	CC	GG	GG	AA	CC	TC	GG	TA	CC	AA	TC	TC
540D	TA	CT	GT	CC	GA	GG	CC	CC	TT	TT	GG	CC	GG	CC	TC	GG	GG	CT	TC	AC	AC	TG	GG	GG	GT	GT	TA	CT	AC	CT	CC	GA	CC	GG	CC	CC	GG	CC	GG	GG	AA	CC	CC	GG	TA	CC	AA	TT	CC
541D	TT	CC	TG	CC	AG	GG	CC	TC	GT	TT	GG	CC	GG	CC	TT	GG	GG	TT	TC	CA	CA	GT	GG	GG	TT	GT	TA	CT	CA	CC	CC	AG	TC	GG	CC	CC	GG	CC	GG	GG	AA	TC	TC	GG	TA	CC	AA	CT	CT
542D	AT	TC	GG	CC	GA	GG	CC	CT	TT	TT	GG	CC	GG	CC	TT	GG	GG	TT	TC	CC	CA	GT	CC	AA	GG	TT	AT	CC	CA	CC	CC	GG	CC	GG	CC	TC	GG	TC	TG	AG	AA	CC	CT	GG	AT	CC	AA	CT	CC
543D	TA	CT	TG	CC	AA	GG	CC	TC	GT	TT	GG	CC	GG	CC	TT	GG	GG	TT	CT	CA	CA	TG	GC	GA	TG	GT	AT	CT	CA	TC	CC	GG	TC	GG	CC	CC	AG	CC	GG	AG	AC	CC	CC	CG	TA	AC	TA	TC	CT
544D	AT	TC	TG	CC	GA	GG	CC	CC	TT	TT	GG	CC	GG	CC	TC	GG	GG	TT	CT	CA	AC	TG	GC	GA	TG	GT	AT	CT	AC	TC	CA	GA	CC	GG	CC	CT	GG	CT	GT	GA	AA	TC	CC	GG	TA	CC	AA	CT	CT
545D	TA	CT	GG	CC	AG	GG	AC	CC	GT	TT	GG	CC	GG	CC	CT	GG	AG	CT	TC	AC	CA	TG	CG	AG	GT	TG	TA	CT	CA	CT	CC	GA	CT	GG	CC	CC	GG	CC	GG	GA	AA	CC	TC	GG	TA	CC	AA	TT	TC
546D	TA	CT	GG	CC	AG	GG	CC	CC	TT	TT	GG	CC	GG	CC	TT	GG	GG	TT	TC	CC	CA	GT	CG	AG	GT	GT	AT	TC	AA	TC	CC	GA	TC	GG	CC	CC	GG	CC	GG	GG	CA	TC	TC	GG	TA	CC	AA	CT	TC
547D	AT	TC	GT	CC	GA	GT	CC	CC	GT	TT	GG	CC	GG	CC	TT	GG	GG	TT	CT	CC	AC	TT	CG	AG	GT	TG	TA	TC	AC	CC	CA	GA	TC	GG	CC	TC	GG	TC	TG	AG	AA	CC	CC	GG	AT	CC	AA	CT	CT
548D	TA	CC	TG	CC	GA	GG	CC	CC	GT	TT	GG	CC	GG	CC	TT	GG	GG	TT	TC	AC	CA	TT	GC	GA	TG	TT	TA	TC	AC	CC	CA	GG	CC	GG	CC	CC	GG	CC	GG	GG	CA	TC	CC	GG	AT	CC	AA	TC	TC
549D	TA	CT	GG	AC	AG	TG	CC	CC	TT	TT	GG	CC	GG	CC	TT	GG	AG	TT	TC	CA	AC	GT	GG	GG	TT	TG	AT	CT	AA	CT	CC	GA	TC	GG	CC	CC	GG	CC	GG	GG	AC	CC	CC	CG	TA	AC	TA	CT	TC
550D	TT	CC	GT	CA	GA	GT	CC	CC	GT	TT	GG	CC	GG	CC	CT	GG	GG	TT	TC	CC	CA	GT	GG	GG	TG	TT	AT	TC	CA	CC	CA	GG	TC	GG	CC	CC	GG	CC	GG	GG	AA	CC	CC	GG	TA	CC	AA	TC	TC
551D	TA	CT	GG	CA	AA	GT	CC	TC	TT	TT	GG	CC	GG	CC	TT	GG	AG	TT	TC	CC	CA	GT	CG	AG	GT	TT	TA	TC	CA	CT	CC	AG	CC	GG	CC	CC	GG	CC	GG	GG	AA	CC	CC	GC	AT	CA	AT	CT	CT
552D	TA	CT	TG	CC	AG	GG	CC	CC	TT	TT	GG	CC	GG	CC	TT	GG	GG	TT	CT	CC	AC	GT	CG	AG	GG	GT	AT	CT	AA	CC	CA	GA	CT	GG	CC	CC	GG	CC	GG	GG	AA	CC	CC	CG	TA	AC	TA	TC	TC
553D	TA	CT	GT	CC	AG	GG	CC	CC	TG	TT	GG	CC	GG	CC	TT	GG	GG	TT	TC	AC	CA	TG	GC	GA	TG	TG	TA	TC	AA	CC	CC	AG	TC	GG	CC	CC	GG	CC	GG	GG	AC	CT	CC	GG	TA	CC	AA	TC	TC
554D	TA	CT	GT	CA	AA	GT	CC	CC	TT	TT	GG	CC	GG	CC	TT	GG	GG	TT	TC	CC	CA	TG	CG	AG	GT	TT	AT	TC	CA	CC	CC	GG	TC	GG	CC	CC	GG	CC	GG	GG	CC	CT	CC	GG	AA	CC	AA	CT	CT
555D	TT	CC	GT	AC	AG	TG	CC	CC	TT	TT	GG	CC	GG	CC	TT	GG	GA	TT	CT	CC	AC	TG	CG	AG	GT	GT	TA	TC	AC	CT	CA	GG	TC	GG	CC	CC	GG	CC	GG	GG	CC	CC	CC	GG	TT	CC	AA	CT	CT
556D	TT	CC	GG	CC	GA	GG	CC	CC	TT	TT	GG	CC	GG	CC	CT	GG	GG	TT	CT	CA	CA	TG	GC	GA	TG	GT	TA	CT	CA	CC	CC	GG	TC	GG	CC	CC	GG	CC	GG	AG	AA	CT	CC	GG	TA	CC	AA	TT	TC
557D	AT	TC	GG	CC	AG	GG	CC	TC	TT	TT	GG	CC	GG	CC	TT	GG	GG	TT	CT	CA	AC	GT	GG	GG	TT	TT	AA	CT	AA	CC	CC	GG	CT	GG	CC	CC	GG	CC	GG	GG	CC	CC	CC	GG	TA	CC	AA	TC	CT
558D	AT	TC	GG	AC	AA	TG	CC	CC	GT	TT	GG	CC	GG	CC	TT	GG	GA	TT	TC	CC	CA	GT	GC	GA	TG	GT	AT	CT	AC	CC	CC	GG	CT	GG	CC	CC	AA	CC	GG	AA	AA	CC	CC	GG	AA	CC	AA	TC	CT
559D	TA	CC	TG	CC	AG	GG	CC	TC	TG	TT	GG	CC	GG	CC	TC	GG	GG	TT	CT	CC	AC	TG	CG	AG	GT	TT	AA	TC	AC	TC	CC	AG	CC	GG	CC	CC	GG	CC	GG	GG	CC	CC	CC	GG	AA	CC	AA	TT	CT
560D	TA	CT	GG	CC	AA	GG	CC	CC	TG	TT	GG	CC	GG	CC	TC	GG	GG	TT	TC	CC	CA	TG	GG	GG	TT	TG	TA	TC	AA	CC	CC	GA	CC	GG	CT	CC	GG	CC	GG	GG	CA	CC	CC	GG	TA	CC	AA	TC	CC
561D	TA	CT	GG	CC	AA	GG	CC	TC	TT	TT	GG	CC	GG	CC	TC	GG	GG	TT	CT	CC	AC	GT	GG	GG	GT	GT	AA	TC	AC	CC	AC	AG	TC	GG	CC	CC	GG	CC	GG	GG	AC	CC	CC	GG	AA	CC	AA	TC	TC
562D	AT	TC	GG	CA	GA	GT	CC	CC	TT	TT	GG	CC	GG	CC	TT	GG	GA	TC	CT	CC	AC	GT	CG	AG	GT	GT	AA	CT	AC	TC	CC	GA	CT	GG	CC	CC	GG	CC	GG	GG	AA	TC	CT	GG	AT	CC	AA	TC	TC
563	TA	CC	GG	CC	AG	GG	AC	TC	TT	CT	TG	TC	AG	TC	TT	AG	GG	TT	TC	CC	CA	GT	CG	AG	GT	GT	TA	TC	AC	CC	CC	GG	TC	GG	CC	CC	GA	CC	GG	GA	AA	CT	CC	GC	AT	CA	AT	TC	CT
564D	TA	CT	GG	CC	AA	GG	CC	TC	GT	TT	GG	CC	GG	CC	CT	GG	GG	TT	TC	CC	CA	GT	GG	GG	GT	GT	TT	CT	CA	CT	CC	AG	CC	GG	CC	CC	AA	CC	GG	AA	AA	CT	CC	GG	TA	CC	AA	TC	CC
565D	AT	TC	TG	CC	AG	GG	CC	TC	TT	TT	GG	CC	GG	CC	TT	GG	AG	TT	TC	CC	CA	GT	GG	GG	TT	GT	TA	CT	CA	CC	CC	GG	TC	GG	CC	CT	AG	CC	GG	AG	AA	CT	CT	GG	AT	CC	AA	CT	CC
566D	TA	CT	GG	CC	AG	GG	CC	TC	TT	TT	GG	CC	GG	CC	TT	GG	GG	TT	CT	CC	AC	GT	GC	GA	TG	TG	AT	CT	CA	CC	CC	AG	CC	GG	CT	TC	GG	TC	TG	AG	AA	CT	CC	GC	AT	CA	AT	CT	CC
567D	AT	TC	TG	CC	AG	GG	CC	CC	TG	TT	GG	CC	GG	CC	TT	GG	GG	TT	CT	CA	CA	TG	GG	GG	TT	TG	AT	CT	AC	CC	CC	GG	CC	GG	CC	CC	GG	CC	GG	GG	AA	CC	CC	GG	AA	CC	AA	TT	CC
568D	TT	CC	GG	CC	AA	GG	CC	CC	GT	TT	GG	CC	GG	CC	TC	GG	GG	TT	CT	CC	AC	TG	GG	GG	TT	TT	TA	CT	CA	CT	CC	GG	CT	GG	CC	CC	AA	CC	GG	AA	AA	TC	TC	GG	TA	CC	AA	TC	TC
569	TT	CC	GT	CC	AG	GG	CC	CC	TT	TT	GG	CC	GG	CC	TT	GG	AG	CT	TC	AC	CA	TG	CC	AA	GG	TT	AT	CC	AA	CC	CC	GG	TC	GG	CC	CT	AG	CC	GG	AG	AA	TC	CC	GG	AT	CC	AA	CT	CT
570D	TT	CC	GT	CC	AA	GG	CC	CC	GT	CT	TG	TC	AG	TC	TT	AG	GG	CT	TC	AC	CA	TG	CG	AG	GT	TG	AA	CT	AC	TC	AC	AG	TC	GG	CC	CC	GG	CC	GG	GG	AA	TC	CC	GG	TA	CC	AA	TC	TC
572D	AT	TC	TG	CC	AG	GG	CC	TC	GT	TT	GG	CC	GG	CC	TT	GG	GG	TT	TC	AC	CA	TG	GG	GG	GT	TG	AT	TC	AC	TC	CC	GA	CT	GG	TC	CC	GG	CC	GG	GA	AA	CC	CC	GG	AA	CC	AA	CT	CT
573D	AT	TC	GT	CC	GA	GG	CA	CT	TT	CT	TG	TC	AG	TC	TC	AG	GA	TC	CT	CA	AC	GT	GG	GG	GT	GT	AT	TC	CA	CC	CC	AG	CT	GG	CT	CC	GG	CC	GG	GG	AA	CC	CT	GG	AT	CC	AA	TC	CT
574D	TA	CT	TG	CC	AG	GG	CC	TC	TT	TT	GG	CC	GG	CC	TT	GG	GA	TT	TC	CC	CA	TG	GC	GA	TG	GT	TA	TC	AC	CT	CC	AG	TC	GG	TC	CC	GG	CC	GG	GG	AC	CC	CC	GG	TA	CC	AA	CT	TC
575D	AT	TC	GT	CC	GA	GG	CC	CT	GT	TT	GG	CC	GG	CC	TT	GG	AG	TT	TC	CC	CA	TG	GG	GG	TT	TG	AT	TC	AA	CT	CC	AG	TC	GG	CC	CC	GG	CC	GG	GG	AA	CC	TC	GG	AA	CC	AA	TT	TC
576D	TA	CT	GG	CC	AA	GG	CA	CC	GT	TT	GG	CC	GG	CC	CC	GG	GG	TT	TC	CA	CA	TG	GC	GA	TG	TG	AT	CT	CA	CC	CC	GG	TC	GG	CT	CC	GG	CC	GG	GG	CA	CT	CT	GG	AT	CC	AA	TT	TC
577D	TA	CT	TG	CA	GA	GT	CC	CT	TT	TT	GG	CC	GG	CC	TT	GG	AG	CT	CT	AC	AC	TG	GG	GG	TT	GT	AT	TC	AA	TC	CC	GA	CC	GG	CC	CC	GG	CC	GG	GG	CA	CT	CC	GG	TA	CC	AA	TT	CT
578D	AT	TC	TG	CC	GA	GG	CA	CC	TT	TT	GG	CC	GG	CC	TT	GG	GG	TT	TC	CC	CA	GT	GG	GG	TT	GT	AT	CT	CA	CC	CC	AG	CT	GG	CT	CC	GG	CC	GG	GG	CA	CC	TC	GG	TA	CC	AA	TC	TC
579D	TA	CT	GG	AC	AG	TG	CC	TC	TG	TT	GG	CC	GG	CC	TT	GG	GG	TT	TC	AC	AC	TG	GC	GA	TG	GT	AT	TC	AC	TC	CC	GG	TC	GG	CC	CC	GG	CC	GG	GG	AC	CT	CT	GG	AT	CC	AA	CT	CT
580D	TA	CT	TG	CC	GA	GG	CC	CT	TG	TT	GG	CC	GG	TC	TT	GG	GG	TT	CT	CC	AC	TG	GG	GG	TT	TT	AT	CT	AC	CC	CC	AG	TC	GG	CC	CC	GG	CC	GG	GG	AA	CC	CT	GG	AT	CC	AA	CT	CT
581D	AT	TC	GT	CC	AG	GG	CC	TC	TG	TT	GG	CC	GG	CC	TT	GG	AG	TT	TC	CC	CA	TG	GC	GA	TG	TG	TA	CT	CA	CT	AC	AG	CT	GG	CC	CC	GG	CC	GG	GG	AA	CC	CT	GG	AT	CC	AA	CT	CC
582D	TA	CT	TG	CC	AG	GG	CC	TC	TT	TT	GG	CC	GG	CT	TT	GG	GG	TT	CT	CA	AC	TG	GG	GG	TT	GT	AT	TC	CA	TC	CC	GA	CT	GG	CC	CC	GG	CT	GG	GG	AA	CC	CC	GG	AT	CC	AA	TT	TC
583D	AT	TC	GT	CC	AA	GG	CC	CT	GT	CC	TT	TT	AA	TT	TT	AA	AG	CT	CT	AC	CA	GT	GG	GG	GT	TG	TA	CT	AA	CC	CC	GA	CT	GG	CC	CC	GG	CC	GG	GG	AA	CC	TC	GG	TA	CC	AA	TT	TC
584D	TA	CT	GT	CC	GA	GG	CC	CT	GT	TC	GT	CT	GA	CT	TT	GA	GG	TT	TC	CC	CA	TG	GG	AG	GT	TG	TA	TC	CA	CT	CC	AG	TC	GG	CT	CC	GG	CC	GG	GG	AA	CC	CC	GG	AT	CC	AA	CT	TC
585D	TA	CT	GG	CC	AA	GG	CC	CC	TG	TT	GG	CC	GG	TC	TT	GG	GG	TT	TC	AC	CA	GT	GG	GG	TG	TG	TA	TC	AA	TC	CC	GA	CC	AG	CC	CC	GG	CC	GG	AG	AA	CC	CC	GG	TA	CC	AA	TC	TC
586D	TT	CC	TG	CC	AA	GG	CC	CT	GT	TT	GG	CC	GG	CC	TT	GG	AG	TT	TC	AC	AC	GT	CC	AA	GG	GT	TA	TC	AC	CT	CC	AG	CT	GG	CC	CC	GG	CC	GG	GG	AA	CT	TC	GG	TA	CC	AA	TC	TC
587D	AT	TC	TG	CC	AG	GG	CC	CC	TG	TC	GT	CT	GA	CT	TT	GA	GG	TT	CT	CC	AC	TG	CC	AA	GG	TG	TA	TC	AA	TC	CC	GG	CT	GG	CC	CC	GG	CC	GG	GG	AC	TC	CC	GG	TA	CC	AA	CT	CT
588D	AT	TC	GT	CC	AA	GG	CC	TC	TG	TT	GG	CC	GG	CC	TT	GG	GG	TT	TC	CC	CA	TG	CG	AG	GT	TG	TA	TC	AC	TC	CC	AG	CC	GG	CT	CT	GG	CC	GG	GG	AA	CC	CC	GG	AA	CC	AA	CT	CT
589D	TA	CT	GG	CC	GA	GG	CC	CC	TT	TC	GT	CT	GA	CT	CT	GA	AG	CT	CT	AC	CA	TG	GG	GG	TT	GT	TA	CT	CA	TC	CC	GA	TC	GG	CC	CC	GG	CC	GG	GG	AA	CC	CT	GG	AT	CC	AA	TT	TC
590D	AT	TC	GG	CC	AG	GG	CC	TC	TG	TT	GG	CC	GG	CC	TT	GG	GG	TT	TC	CC	CA	GT	CG	AG	GT	GT	TA	CT	AC	CC	CC	GG	CT	GG	CC	CC	GG	CC	GG	GG	CA	CT	CC	GC	AT	CA	AT	CT	CT
591D	TA	CT	TG	CA	GA	GG	CC	CT	TG	CC	TT	TT	AA	TT	TT	AA	GG	TT	TC	AC	CA	TG	GG	GG	TT	GT	AT	TC	AC	CC	CC	AG	CT	GG	CC	CC	GG	CC	GG	AG	AA	CC	CT	GG	AT	CC	AA	CT	CT
592D	TA	CT	TG	CC	GA	GG	CC	CT	TG	TT	GG	CC	GG	CC	TT	GG	GG	TT	CT	CC	AC	TG	GG	GG	GT	GT	TA	CT	CA	TC	AC	AG	CT	GG	CC	CC	AG	CC	GG	AG	AC	CT	CC	GG	AT	CC	AA	CT	TC
593	TT	CC	GT	CC	AG	GG	CC	TC	GT	TT	GG	CC	GG	CC	TT	GG	GG	TT	TC	CA	CA	GT	CG	AG	GT	TT	AT	TC	AC	CT	CC	AG	TC	GG	CC	CC	GG	CC	GG	GG	AC	TC	CC	GG	AT	CC	AA	TC	TC
594D	AT	TC	GG	CC	AA	GG	CC	TC	TT	TT	GG	CC	GG	TC	TT	GG	GA	TT	TC	CC	CA	TT	GG	GG	TT	TG	TA	TC	AC	CT	CC	GA	CC	GG	CC	CC	GG	CC	GG	GG	CC	CT	TC	GG	TA	CC	AA	CT	CC
595D	TA	CT	GG	CC	AA	GG	CC	CC	TT	TT	GG	CC	GG	CC	TT	GG	GG	TT	CT	CA	AC	GT	GG	GG	GT	TT	AA	TC	AC	CT	CC	GG	CT	GA	CC	CC	GG	CC	GG	GA	CA	TC	CC	GG	AA	CC	AA	CT	TC
596D	TT	CC	GG	CC	GA	GG	CC	CT	TG	TT	GG	CC	GG	CC	TT	GG	GG	TT	TC	AC	CA	GT	GG	GG	TT	TT	TA	CT	AC	CT	CC	GG	CC	GG	CC	CC	AG	CC	GG	AG	AC	CT	TC	GG	TA	CC	AA	CT	TC
597D	AT	TC	TG	CC	AA	GG	CC	TC	TG	TC	GT	CT	GA	CT	TT	GA	GG	TT	CT	CC	AC	TG	GG	GG	TG	TG	TA	CT	AC	TC	CC	GG	TC	AG	CC	CC	GA	CC	GG	GA	CA	CT	CC	GG	AA	CC	AA	CT	TC
598D	TT	CC	TG	CC	AA	GG	CC	TC	GT	TT	GG	CC	GG	CC	TT	GG	GG	TT	CT	AC	AC	GT	GG	GG	TT	TT	TA	CT	CA	CC	CC	GG	CT	GG	CC	CC	AG	CC	GG	AG	AC	TC	CC	GG	AA	CC	AA	TC	CC
599D	TT	CC	GT	CC	AG	GG	CC	TC	GT	TT	GG	CC	GG	CC	TT	GG	AG	CT	TC	AC	CA	TG	GG	GG	TT	GT	TA	CT	AC	CT	CC	GG	CC	GG	CC	TC	GA	CC	GG	GA	CA	TC	CC	GG	TA	CC	AA	CT	TC
600D	TA	CT	GG	CC	AG	GG	CC	TC	TT	TT	GG	CC	GG	CC	TT	GG	GG	TT	CT	CC	AC	TG	GG	GG	GT	TT	AT	CC	CA	CC	CC	GG	CC	GA	CC	CC	AG	CC	GG	AG	AC	TC	CC	GG	AA	CC	AA	TC	TC
601D	AT	CC	GT	CC	GA	GG	CC	CC	GT	TT	GG	CC	GG	CC	TT	GG	GA	TT	CT	AC	CA	TG	GG	GG	TT	GT	AT	TC	AC	TC	CC	GG	CT	GG	CC	CC	GG	CC	GG	GG	AC	CT	CC	GG	AA	CC	AA	TC	CT
602D	TA	CT	GG	CC	GA	GG	CC	CT	GT	TT	GG	CC	GG	CC	TT	GG	GG	TT	TC	CC	CA	TG	GC	GA	TG	GT	TA	CC	CA	CC	CC	GA	TC	GG	CC	CC	GG	CC	GG	GG	AA	TC	TC	GG	TA	CC	AA	TC	TC
603D	TT	CC	GG	CC	AG	GG	AC	CC	GT	TT	GG	CC	GG	CC	TT	GG	GG	TT	CT	CC	AC	GT	CC	AA	GG	GT	AT	CT	AA	CC	CC	GG	CT	GG	CC	CC	GG	CC	GG	GG	AA	CT	CC	GG	AT	CC	AA	TC	TC
604D	TA	CT	TG	CC	AA	GG	AC	CC	TG	TT	GG	CC	GG	CC	TT	GG	GG	TT	TC	CC	CA	TG	CG	AG	GT	TG	AT	TC	CA	CC	CC	GG	TC	GG	CC	CC	GG	CC	GG	GG	AA	TC	TC	GG	TA	CC	AA	CT	TC
605D	TT	CC	TG	CC	GA	GG	CC	CC	TG	TT	GG	CC	GG	CC	CT	GG	AG	TT	CT	AC	CA	GT	GC	GA	TG	TT	AT	TC	AC	CT	CC	GG	CC	GG	CC	CC	GG	CC	GG	GG	AC	CT	TC	GG	TA	CC	AA	TT	TC
606D	AT	CC	GT	CA	GA	GT	CC	CT	TT	TT	GG	CC	GG	CC	TT	GG	GG	TT	TC	AC	CA	GT	GC	GA	GG	TG	AT	TC	AC	CC	CC	GG	CC	GG	CC	TC	GG	TC	TG	AG	AC	CT	CT	GG	AT	CC	AA	TC	CT
607D	TA	CT	GG	CC	AG	GG	CC	CC	GT	TT	GG	CC	GG	CC	TT	GG	GG	CT	CT	AC	CA	TG	GG	GG	TT	GT	AT	TC	CA	TC	CC	GG	CC	GG	TC	CC	GG	CC	GG	GG	AC	CC	CC	GG	AA	CC	AA	TT	CT
608D	TA	CT	GT	CC	AG	GG	CC	CC	TT	TT	GG	CC	GG	CC	TT	GG	GA	TC	CT	CA	AC	TG	GG	GG	TT	GT	AT	TC	AA	CT	CC	GG	CC	GG	TC	CC	GG	CC	GG	GG	AA	CC	CT	GG	AT	CC	AA	TC	CC
609D	TA	CT	GG	CC	AG	GG	CC	TC	TG	TT	GG	CC	GG	CC	TT	GG	GG	TT	TC	CC	CA	TG	GG	GG	TT	GT	TA	TT	CA	TC	CA	GA	CC	GG	CC	CC	GG	CC	GG	GG	CC	CT	CC	GG	AA	CC	AA	TC	TC
610D	AT	TC	GT	CC	AG	GG	CC	TC	TG	TT	GG	CC	GG	CC	TT	GG	GG	TC	TC	CA	CA	TG	GG	GG	TT	TT	TA	CT	AA	CC	CC	GG	CC	GG	CC	CC	GG	CC	GG	GG	CC	CC	CC	GG	TA	CC	AA	TT	CC
611D	AT	CC	TG	CC	AA	GG	CA	TC	TG	TT	GG	CC	GG	CC	TT	GG	GA	TC	CT	CA	AC	GT	GC	GA	TG	TT	AT	TC	CA	CT	CC	GG	CC	GG	CT	CC	GG	CC	GG	GG	CA	CT	CC	GG	AT	CC	AA	TT	CT
612D	AT	TC	GG	CC	AA	GG	CC	TC	GT	TT	GG	CC	GG	CC	TT	GG	AG	CT	CT	AC	AC	GT	CC	AA	GG	TG	TA	TC	AC	CC	CA	GA	TC	GG	CT	CC	GG	CC	GG	GG	CA	TC	CT	GG	AT	CC	AA	TC	TC
613D	TA	CC	TG	CC	GA	GG	CC	CT	GT	TC	GT	CT	GA	CT	TT	GA	GG	TT	CT	CC	AC	TG	GC	GA	TG	GT	AT	CC	AC	CC	CA	GA	TC	GA	CC	CC	GG	CC	GG	GG	AC	CC	CC	GG	AA	CC	AA	CT	CT
614D	TA	CT	TG	CC	AG	GG	AC	CC	TT	TT	GG	CC	GG	CC	CT	GG	GG	CT	TC	AC	CA	TG	GG	GG	TG	GT	TA	TC	AA	TC	CC	GG	CT	GG	CC	CC	GG	CC	GG	GG	AA	CT	CC	GG	AA	CC	AA	TT	CC
615D	TT	CC	GG	CC	AG	GG	CC	CC	GT	TT	GG	CC	GG	CC	CT	GG	GG	TT	CT	CA	CC	GT	CC	AA	GG	TG	TA	TC	AA	CC	AC	AG	CT	GG	CC	CC	GG	CC	GG	GG	CC	CC	CC	GG	AA	CC	AA	CT	TC
616D	TA	CT	GT	AC	AA	TG	CC	CC	TT	TT	GG	CC	GG	CC	TT	GG	GG	TT	CT	CC	AC	GT	GC	GA	TG	GT	AT	CC	AC	CC	CC	GG	CC	AG	TC	CC	GG	CC	GG	AG	AC	CT	CC	GG	AT	CC	AA	TC	TC
617D	TA	CT	GG	CC	AA	GG	CC	CC	GT	TT	GG	CC	GG	CC	TT	GG	AG	TT	TC	AC	CA	GT	CG	AG	GT	GT	AT	CT	AC	CC	CC	GG	CC	GG	CC	CC	GG	CC	GG	GG	AA	CC	CC	GG	AT	CC	AA	TT	CT
618D	TA	CT	GG	CC	AA	GG	CC	CC	GT	TT	GG	CC	GG	CC	TT	GG	GG	TT	CT	CC	AC	TG	GC	GA	TG	GT	AA	CT	AA	CC	CA	GA	CT	GG	CC	CC	GG	CC	GG	GG	CC	CC	CC	GG	AT	CC	AA	TC	CT
619D	TA	CT	GT	CC	GA	GG	CC	CC	TG	TT	GG	CC	GG	CC	TT	GG	AG	CT	TC	AC	CA	GG	CC	AA	GG	TG	TA	CT	AA	TC	CC	GG	TC	GG	TC	CC	GG	CC	GG	GG	AC	CC	CT	GG	AT	CC	AA	TT	CT
620D	AT	TC	TG	CA	AA	GT	CC	CC	TT	TT	GG	CC	GG	CC	TT	GG	GA	TC	TC	CA	CA	TG	GG	GG	TT	TG	AT	CC	AC	CC	CC	GG	CC	GG	CT	CC	GG	CC	GG	GG	CA	CT	CC	GG	AA	CC	AA	TC	CT
621D	AT	CC	GG	CC	GA	GG	CC	CC	TG	TT	GG	CC	GG	CT	TT	GG	GG	TT	TC	CC	CA	TG	GC	GA	TG	TG	TA	TC	CA	CC	CC	AG	CT	GG	CC	CC	GG	CC	GG	GG	CA	CT	CC	GG	AA	CC	AA	TC	TC
622D	AT	TC	GT	CC	GA	GG	CC	CC	TG	TT	GG	CC	GG	CC	TT	GG	GG	TC	CT	CA	CA	GT	GG	GG	TG	TG	AA	TC	AC	TC	CC	GG	CC	GG	CC	CC	GG	CC	GG	GG	AC	TC	CC	GG	TA	CC	AA	CT	CC
623D	AT	TC	TG	CC	AA	GG	CC	TC	GT	TT	GG	CC	GG	CC	TT	GG	GG	TT	CT	CC	AC	TG	CG	AG	GT	TG	AA	CC	CA	TC	AC	GG	CC	GG	CT	CC	GG	CC	GG	GG	CA	CC	CC	GG	AA	CC	AA	CT	TC
624D	TA	CT	GG	CC	AA	GG	CC	CC	TT	TT	GG	CC	GG	CC	TT	GG	GA	TC	CT	CA	CA	GT	GC	GA	TG	TT	TA	CT	CA	TC	CC	AG	CC	GG	TC	TC	GG	CC	GG	GG	AC	CT	CT	GG	AT	CC	AA	TC	TC
625D	TA	CT	TG	CA	AA	GT	CC	TC	GT	TT	GG	CC	GG	CC	CT	GG	GG	CT	CT	AC	CA	TG	GG	GG	TT	TG	TA	CC	AC	CC	CC	GA	CC	GG	TC	CC	GG	CC	GG	GG	AC	CC	CC	GC	AT	CA	AT	TT	CT
626D	TT	CC	GT	CC	AA	GG	AC	CC	TT	TT	GG	CC	GG	CC	TT	GG	GG	TT	TC	CC	CA	GT	CG	AG	GT	TG	AA	CT	AA	CC	AC	GG	CT	GG	TT	CC	GG	CC	GG	GG	AA	CT	CC	GG	AA	CC	AA	CT	TC
627D	AT	TC	GG	CC	GA	GG	CC	CC	TT	TT	GG	CC	GG	CC	TT	GG	GA	TC	CT	CA	CA	GT	GC	GA	TG	TT	TA	CC	CC	CC	AC	AG	CC	GG	TC	CC	GG	CC	GG	GG	AC	CT	CC	GG	AA	CC	AA	CT	CT
628D	AT	CC	GT	CC	AG	GG	CC	CC	GT	CT	TG	TC	AG	TC	TT	AG	GG	TT	CT	CA	AC	GT	GG	GG	TT	TG	AT	TC	AC	CC	CC	GG	CT	GG	TC	CC	GG	CC	GG	GG	AC	CC	CC	GG	AT	CC	AA	CT	CC
629D	TA	CC	GG	CC	AG	GG	CC	CC	TG	TT	GG	CC	GG	CT	TT	GG	GA	TT	TC	CC	CA	GT	CG	AG	GT	GT	AA	CT	AA	CC	CC	AG	CC	GG	CC	CC	GG	CC	GG	GG	CC	TC	CT	GG	AT	CC	AA	TC	CC
630D	TA	CT	GT	CC	AG	GG	CC	CC	TG	TT	GG	CC	GG	CC	TT	GG	GA	TT	TC	AC	AC	TG	CG	AG	GT	GT	AT	CC	CA	CT	CC	AG	TC	GG	CC	CC	GG	CC	GG	GG	AA	CC	CC	GG	AT	CC	AA	TC	TC
631D	AT	TC	GT	CC	AG	GG	AC	CC	TT	TT	GG	CC	GG	CC	TT	GG	GG	CT	TC	AC	CA	TG	GG	GG	TT	TT	TA	TC	AA	TC	CC	GG	CC	GG	TC	TC	GG	CC	GG	GG	AC	TC	CC	GG	TA	CC	AA	CT	TC
632D	TA	CT	GG	CC	AA	GG	CC	CC	TG	TT	GG	CC	GG	CC	TT	GG	AG	CT	CT	AC	CA	TG	GG	GG	TT	TG	TA	TC	AA	CC	CC	AG	TC	GG	TC	CC	GG	CC	GG	GG	AC	CT	CC	GG	AT	CC	AA	TT	TC
633D	AT	TC	GT	AC	AA	TG	CC	CC	TT	TT	GG	CC	GG	CC	TT	GG	GG	TT	CT	AC	AC	GT	GG	GG	TT	TG	TA	TC	AC	TC	CC	GG	CC	GG	TC	CC	GG	CC	GG	GG	AC	CC	CC	GG	AA	CC	AA	TC	TC
634D	TA	CT	GT	CC	AG	GG	AC	CC	GT	TC	GT	CT	GA	CT	TT	GA	GG	TT	CT	AC	CA	GT	GC	GA	TG	GG	AT	TC	CA	CC	CA	GA	CC	GG	CC	CC	GG	CC	GG	GG	CA	TC	CC	GG	TA	CC	AA	CT	CT
635D	TT	CC	TG	CC	GA	GG	CC	CT	TG	TT	GG	CC	GG	CC	TC	GG	AG	TT	CT	CC	AC	TG	GC	GA	TG	GT	AA	TC	CA	CC	CC	GA	CC	GG	TT	CC	GG	CC	GG	GG	AA	CT	CC	GG	AA	CC	AA	TT	CT
636D	TA	CT	GG	CA	GA	GT	CC	CC	TT	TT	GG	CC	GG	CC	TT	GG	GG	TT	CT	CC	AC	TT	GG	GG	TT	GT	AT	CT	CA	CC	CC	GA	CT	GG	CT	CC	GG	CC	GG	GG	CA	TC	TC	GG	TA	CC	AA	CT	TC
637D	TA	CT	GG	CC	AA	GG	CC	TC	TG	TT	GG	CC	GG	TC	TT	GG	GG	TT	CT	CC	AC	TG	GG	GG	TT	TG	TA	CC	CA	CC	CC	GA	TC	GG	TC	TC	GG	CC	GG	GG	AA	CC	CT	GG	AT	CC	AA	TT	TC
639D	TT	CC	GG	CC	GA	GG	CC	CC	TG	TT	GG	CC	GG	CC	TC	GG	GG	TT	TC	CC	CA	GT	GG	GG	GT	GT	AT	CC	CA	CC	CC	GG	TC	GG	CT	CC	GG	CC	GG	GG	AA	TC	TC	GG	TA	CC	AA	TT	TC
640D	TT	CC	GG	CC	GG	GG	CC	CC	TT	TT	GG	CC	GG	CC	TT	GG	GG	TT	TC	CC	CA	TG	GG	GG	TT	GT	AT	TC	AA	CC	CC	GA	CT	GG	CT	CC	GG	CC	GG	GG	CA	CC	CT	GG	AT	CC	AA	TT	TC
641D	AT	TC	GG	CC	GA	GG	CC	CC	TT	CC	TT	TT	AA	TT	TT	AA	GG	TT	CT	CC	AA	GT	GG	GG	TT	TT	AA	CC	CA	CC	CA	GA	CT	GG	CT	CT	GG	CC	GG	GG	AA	CT	TC	GG	TA	CC	AA	TT	TC
642D	TA	CC	GT	CC	AG	GG	CC	TC	GT	TT	GG	CC	GG	TC	TT	GG	AG	CT	TC	AC	CA	TT	GG	GG	TT	GT	TA	TC	AA	CC	CC	GG	CT	AG	CT	CC	GG	CC	GG	AG	AA	CC	CT	GG	AT	CC	AA	TT	TC
643D	TT	CC	GG	CC	AA	GG	CC	CT	GT	TT	GG	CC	GG	CC	CT	GG	GG	TT	TC	CC	CA	TG	GG	GG	TT	TG	TA	CT	CA	CC	CC	GG	CT	GG	CT	CC	GG	CC	GG	GG	CA	CC	TC	GG	TA	CC	AA	CT	CT
644D	AT	CC	GG	CC	AA	TG	CA	TC	GT	CT	TG	TC	AG	TC	TT	AG	GG	TT	CT	CA	AC	GT	GG	GG	TT	TT	AT	TC	CA	CC	CC	GG	CC	GA	CT	CC	GG	CC	GG	GG	AA	CC	CC	GG	AT	CC	AA	TT	CC
645D	TA	CT	GG	CC	GA	GG	CC	CT	TG	TT	GG	CC	GG	CC	TT	GG	GA	TT	CT	CC	AC	TG	GG	GG	TT	TT	AT	CT	AC	TC	CC	GG	CC	GG	TT	CC	GG	CC	GG	GG	AA	TC	TC	GG	TA	CC	AA	TT	TC
646D	TT	CC	GG	CC	GA	GG	CC	CT	GT	TT	GG	CC	GG	CC	TT	GG	GA	TT	TC	CA	AC	GT	GG	GG	TT	GT	AT	CT	CA	TC	CC	AG	CC	GG	CC	CC	GG	CC	GG	GG	AA	TC	CC	CG	TA	AC	TA	CT	CC
647D	TA	CT	GT	CC	AA	GG	CC	CC	TT	TT	GG	CC	GG	CC	TT	GG	GA	TC	CT	CA	CA	TG	GG	GG	TG	TT	TA	CT	CC	CC	CC	GG	TC	GA	CC	CT	GG	CT	GT	GA	AA	CC	CT	GG	AT	CC	AA	TC	CC
648D	TA	CT	GG	CC	AG	GG	CC	TC	TT	TT	GG	CC	GG	CC	TT	GG	GA	TC	CT	CA	AC	GG	GG	GG	TT	TT	AA	TC	AC	TC	AC	GG	CT	GG	CC	CC	GA	CC	GG	GA	CA	TC	CC	GG	TA	CC	AA	CT	CC
649D	AT	TC	GG	CC	GA	GG	CC	CC	TT	CT	TG	TC	AG	TC	TT	AG	GG	TT	CT	CC	AC	GT	GG	GG	GT	GT	AT	CT	CA	CC	CC	GG	CT	GG	CC	CC	GG	CC	GG	GG	CA	CT	TC	GG	TA	CC	AA	TC	TC
650D	AT	TC	GG	CC	AG	GG	CC	TC	TT	TT	GG	CC	GG	CC	TT	GG	GG	TT	CT	AC	CA	TT	GC	GA	TG	TG	AT	CT	CA	CC	CC	GG	CC	GG	CC	CC	GG	CC	GG	GG	CA	TC	CC	GG	TA	CC	AA	TT	CC
651D	AT	CC	GG	CC	AA	GG	CC	CC	TT	TT	GG	CC	GG	CC	TT	GG	GG	TT	TC	AC	AC	GT	GG	GG	TT	TG	AT	TC	AC	CC	CC	AG	CT	GG	CT	CC	AG	CC	GG	AG	CA	CT	CC	GG	AA	CC	AA	TT	CT
652D	TA	CC	TG	CC	GA	GG	CC	CC	TG	TT	GG	CC	GG	TT	TT	GG	GG	TT	TC	CC	CA	GT	GG	GG	TT	TT	AT	CT	AC	CT	CC	GA	CT	GG	CC	CC	AG	CC	GG	AG	AC	CC	TC	GG	TA	CC	AA	CT	CT
653D	TA	CT	TG	CC	GA	GG	CC	CT	GT	TT	GG	CC	GG	TC	TT	GG	GA	TT	CT	CC	AC	GT	GG	GG	TT	TG	TA	TC	AA	CT	CC	GA	TC	GA	CC	CC	GA	CC	GG	GA	CA	TC	CC	GG	AA	CC	AA	CT	TC
654D	TA	CT	GG	CC	GA	GG	CC	CC	TT	TT	GG	CC	GG	CC	TT	GG	GA	TC	TC	CA	CC	GT	GC	GA	TG	TT	TT	CT	CA	CC	CC	GA	CC	AG	CC	CC	GG	CC	GG	AG	AC	CC	CC	GC	AT	CA	AT	TT	TC
655D	TA	CT	GG	CC	AG	GG	CA	CT	TG	TT	GG	CC	GG	CC	TT	GG	GG	TT	CT	CC	AC	TG	GG	GG	GT	TG	TA	CC	AC	TC	CC	AG	TC	GG	CC	CC	GA	CC	GG	GA	CA	CT	TC	GG	TA	CC	AA	CT	TC
656D	AT	TC	TG	CC	GA	GG	CC	CC	GT	TT	GG	CC	GG	CC	TT	GG	GG	TC	TC	CA	AC	GT	GC	GA	TG	GT	AT	CC	CA	CC	CC	GG	CC	GG	CC	CC	GA	CC	GG	GA	CA	CT	CC	GG	AT	CC	AA	CT	TC
657D	AT	TC	GG	CC	AA	GG	CC	CC	TT	TT	GG	CC	GG	CC	TT	GG	GA	TC	CT	CA	AC	TG	CC	AA	GG	GT	AT	CC	AC	CT	CC	AG	CT	GG	CC	CC	GG	CC	GG	GG	AC	CC	CC	GG	TA	CC	AA	TC	TC
658D	TA	CT	GG	CC	GA	GG	CC	CT	TT	TT	GG	CC	GG	CC	TT	GG	GG	TT	CT	CC	AC	GT	GC	GA	TG	GT	TA	TC	CA	TC	CC	AG	CT	GG	CC	CC	GG	CC	GG	GG	AC	CC	TC	GG	TA	CC	AA	CT	TC
659D	AT	TC	TG	CC	AG	GG	CC	TC	TT	TT	GG	CC	GG	CC	TT	GG	GG	TT	CT	CC	AC	GT	CG	AG	GT	TT	TA	TC	AC	CC	CC	GG	CC	GG	TT	CC	GG	CC	GG	GG	AA	CT	CC	GG	AT	CC	AA	TC	CT
660D	AT	TC	TG	CC	AG	GG	CC	CT	TT	TT	GG	CC	GG	CC	TT	GG	GG	TT	TC	CC	CA	GT	CC	AA	GG	TG	TA	CT	AC	CT	CC	AG	TC	GG	CC	TC	GG	TC	TG	AG	AC	CT	CC	GG	TA	CC	AA	CT	TC
661D	TA	CT	TG	CC	AA	GG	CC	CC	TG	TT	GG	CC	GG	CC	TT	GG	GG	TT	CC	CC	AA	TG	CC	AA	GG	TT	TA	TC	AC	TC	CC	GG	CC	GG	CC	CC	GG	CC	GG	GG	CA	TC	CC	GG	AA	CC	AA	TT	TC
662D	AT	CC	GG	CC	GA	GG	CC	CT	TT	TT	GG	CC	GG	CC	CT	GG	GA	TT	CT	CC	AC	TG	CG	AG	GT	GT	AT	CT	CA	CC	CC	AG	CC	GG	CC	CC	GG	CC	GG	GG	AC	TC	CC	GG	TA	CC	AA	TT	TC
663D	TA	CT	GG	CC	AG	GG	CC	CC	TT	TT	GG	CC	GG	CC	TT	GG	GG	TT	CT	CC	AC	TT	CC	AA	GG	GT	AT	TC	AC	CC	CC	AG	CC	GG	CC	CC	GG	CC	GG	GG	AA	CC	CC	GG	TA	CC	AA	TC	TC
664D	AT	TC	GT	CC	AG	GG	CC	CC	TT	TT	GG	CC	GG	CC	TT	GG	GG	TT	TC	CC	CA	TG	CC	AA	GG	TG	AT	TC	CA	CC	CC	GG	CT	GG	CC	CC	AG	CC	GG	AG	AC	CC	CT	GG	AT	CC	AA	TC	CC
665D	AT	TC	GT	CC	AG	GG	CC	CC	TT	TT	GG	CC	GG	CC	TC	GG	GG	TT	TC	CA	CA	TG	GC	GA	TG	GT	AT	CT	CA	CT	CC	GA	TC	GG	CC	CC	GG	CC	GG	GG	CA	CC	CT	GG	AT	CC	AA	TT	TC
666D	AT	TC	GT	CC	GA	GG	CC	CC	TT	TT	GG	CC	GG	CC	TT	GG	GG	TT	TC	CC	CA	TT	CC	AA	GG	GT	TA	TC	CA	TC	CC	GG	TC	GG	CT	CT	GG	CC	GG	GG	AA	TC	CC	GG	AT	CC	AA	TT	CT
667D	TA	CT	GG	CC	GA	GG	CC	CC	TT	TT	GG	CC	GG	CC	TT	GG	GG	TT	TC	CC	CA	TG	CG	AG	GT	TT	AT	CT	CA	CC	CC	GA	CT	GG	CC	CC	GG	CC	GG	GG	AA	TC	CC	GG	AA	CC	AA	TC	TC
668D	AT	TC	GT	CC	AA	GG	CC	CC	GT	TT	GG	CC	GG	CC	TT	GG	GG	TT	TC	CC	CA	TG	GG	GG	TT	TG	TA	CC	CA	CC	CC	GG	TC	GG	TC	CC	GG	CC	GG	GG	AA	CC	CC	GC	AT	CA	AT	TT	TC
669D	TT	CC	TG	AC	AG	TG	AC	CC	TG	TT	GG	CC	GG	CC	CT	GG	GA	TT	CT	CC	AC	TG	GG	GG	TT	TG	AT	CC	AC	CC	CC	GA	TC	GG	CT	CT	GG	CC	GG	GG	AA	CC	CC	GG	TA	CC	AA	TC	CT
670D	AT	TC	GT	CA	GA	GT	CC	CC	TT	TT	GG	CC	GG	CC	TC	GG	GG	TT	CT	CC	AC	TG	GG	GG	TG	TG	TA	TC	AA	TC	CA	GA	TC	GG	CC	CC	GG	CC	GG	GG	AA	CC	CC	GG	AA	CC	AA	TT	TC
671D	AT	TC	GT	CC	GA	GG	CC	CT	GT	TT	GG	CC	GG	CC	TT	GG	GG	TT	TC	CC	CA	TG	GC	GA	TG	TG	TA	CT	CA	CC	CC	GG	CC	GG	CT	CC	GG	CC	GG	GG	CA	TC	CC	GG	AA	CC	AA	CT	CT
672D	TT	CC	GG	CC	AG	GG	CC	CC	TG	TT	GG	CC	GG	CC	TT	GG	GG	TT	CT	CC	AC	GT	GC	GA	TG	TT	TA	CT	CA	CC	CC	GA	CT	GG	CC	CC	GG	CC	GG	GG	AA	TC	CC	GG	AA	CC	AA	CT	CT
673D	TA	CT	GT	CC	AA	GG	CA	CC	TG	TT	GG	CC	GG	CC	TT	GG	GA	TT	TC	CC	CA	GG	GG	GG	TT	TG	TA	CT	CA	TC	CC	GA	CC	GG	CC	CC	GG	CC	GG	GG	CC	CC	CC	GG	TA	CC	AA	TC	TC
674D	TT	CC	GG	CC	GA	GG	CC	CT	GT	TT	GG	CC	GG	CC	TT	GG	AG	CT	TC	AC	CA	TG	GG	GG	TT	GT	AT	TC	AC	CT	CC	AG	TC	AG	CT	CC	GG	CC	GG	GG	AA	CC	TC	GG	TA	CC	AA	TT	TC
675D	TA	CT	GG	CC	AG	GG	CC	CC	GT	TT	GG	CC	GG	CC	TT	GG	GG	TT	CT	CC	AC	TG	GG	GG	TT	TG	AT	CT	AC	TC	CC	GG	CC	AG	CC	CC	GG	CC	GG	GG	AA	CC	CC	GG	AT	CC	AA	TC	CT
676D	TA	CT	GG	CC	GA	GG	CC	CC	TT	TT	GG	CC	GG	CC	TC	GG	GG	TT	CT	CA	AC	GT	GG	GG	TT	GT	TA	CC	CA	TC	CC	GG	CT	GG	TC	CC	GG	CC	GG	GG	AA	CC	CC	GG	TA	CC	AA	CT	TC
O1	TT	CC	TG	CC	AA	GG	CC	CC	TG	TT	GG	CC	GG	CC	TT	GG	GG	TT	CT	CC	AC	GT	GC	GA	TG	TG	AT	CT	AC	CT	CC	GA	CC	GG	CT	CT	GG	CC	GG	GG	AA	TC	CC	GG	AT	CC	AA	CT	TC
O10	AT	CC	GG	CC	AA	GG	CC	CT	TT	TT	GG	CC	GG	CC	TC	GG	GG	TT	CT	CA	AC	TG	CC	AA	GG	TG	TA	TC	CA	CT	CC	GG	TC	GG	CC	CC	GG	CC	GG	GG	AC	CT	CT	GG	AT	CC	AA	CT	TC
O100	TT	CC	GG	CA	GA	GT	CC	TC	GT	TT	GG	CC	GG	CC	CT	GG	GA	TT	CT	CC	AC	GT	GG	GG	GT	GT	AT	CT	CA	TC	AC	AG	CC	GG	CC	CC	GG	CC	GG	GG	AA	CC	CT	GG	AT	CC	AA	TT	CT
O101	AT	TC	GG	AC	AG	TG	CC	TC	TT	TT	GG	CC	GG	CC	TC	GG	GG	TT	TC	CC	CA	TG	GG	GG	TT	GT	TA	TC	AA	TC	CC	GG	TC	GG	TC	TC	GG	CC	GG	GG	AC	CT	CT	GG	AT	CC	AA	TT	CT
O102	TA	CC	GG	CC	AG	GG	CC	CC	GT	TT	GG	CC	GG	CC	TT	GG	GA	TT	CT	CC	AC	TG	CG	AG	GT	TG	AT	TC	AC	TC	CC	GA	CT	GG	CC	CC	GG	CC	GG	GG	CA	TC	CC	CG	TA	AC	TA	TC	CT
O103	AT	TC	GG	CC	AA	GG	CC	CC	GT	TT	GG	CC	AG	CC	TT	GG	GG	TT	TC	AC	CA	TG	GC	GA	TG	TG	AT	CC	AC	CC	CC	GG	CT	GG	TC	CC	GG	CC	GG	GG	AA	CC	CC	GC	AT	CA	AT	CT	TC
O104	AT	TC	GT	CC	AA	GG	CC	CT	GT	TT	GG	CC	GG	CC	TT	GG	GG	TT	TC	AC	CA	TG	CG	AG	GG	GT	AT	TC	AC	CC	CC	GA	CT	GG	CC	CC	GG	CC	GG	GG	CC	CC	CT	GG	AT	CC	AA	TT	TC
O105	TT	CC	GG	CC	AG	GG	CC	TC	TG	TT	GG	CC	GG	CC	TT	GG	GG	TT	TC	CC	CA	GT	GC	GA	TG	TG	AA	CT	AC	TC	AC	AG	TC	GG	CC	CC	GG	CC	GG	GG	CC	CC	CC	CG	TA	CC	AA	CT	TC
O106	TT	CC	TG	CC	AA	GG	CC	TC	GT	TT	GG	CC	GG	CC	TT	GG	AG	TT	CT	CC	AC	GT	CC	AA	GG	GT	TA	TC	AC	CC	CC	GA	CC	GG	CC	CC	GG	CC	GG	GG	AA	TC	CT	GG	AT	CC	AA	TT	CT
O107	TA	CT	GG	CA	GA	GT	CC	CC	GT	TT	GG	CC	GG	CC	TT	GG	GG	TT	TC	CC	CA	TG	CC	AA	GG	GT	TA	CC	CA	CC	CC	AG	CC	GG	CC	CC	GG	CC	GG	GG	AA	CC	TC	GG	TA	CC	AA	TC	CT
O108	AT	CC	GG	CC	GA	GG	CC	CT	TT	TT	GG	CC	GG	CC	TT	GG	GG	TT	CT	CC	AC	TT	CG	AG	GT	TG	TA	CT	CA	CC	CC	GA	CC	GG	CC	CC	GG	CC	GG	GG	AA	TC	CC	GG	AT	CC	AA	CT	CT
O109	AT	TC	TG	CC	GA	GT	CC	CT	GT	TT	GG	CC	GG	CC	TT	GG	GG	TC	TC	CA	AC	GT	CC	AA	GG	GT	TA	CT	CA	CC	CC	GG	CT	GG	CC	CC	GG	CC	GG	GG	AA	CC	CT	GG	AT	CC	AA	CT	CT
O11	AT	TC	TG	CC	AA	GG	AC	CT	TG	CT	TG	TC	AG	TC	TT	AG	GG	TT	CT	CC	AC	GT	GG	GG	TT	TG	AT	CC	AC	CC	CC	GA	CC	GG	CC	CC	GG	CC	GG	GG	AC	CC	CC	CG	TA	AC	TA	TC	CT
O110	TA	CT	GG	CC	AA	GG	CC	CC	TG	TT	GG	CC	GG	CC	TT	GG	GG	TT	TC	AC	CA	GT	CG	AG	GT	TT	AT	TC	AA	CC	CC	GG	CT	GG	CC	CC	GG	CC	GG	GG	AC	CC	CC	GG	AA	CC	AA	TT	CT
O111	TA	CC	GG	CC	AA	GG	CA	TC	GT	TT	GG	CC	GG	CC	CT	GG	GG	TT	CT	CC	AC	GT	GG	GG	TT	TT	TA	CC	CA	CT	CC	GA	CT	GG	CC	TC	GG	TC	TG	AG	AA	CC	CC	GG	AT	CC	AA	TT	TC
O112	AT	TC	GG	CC	AG	GG	CC	TC	TG	TT	GG	CC	GG	CC	TT	GG	GG	TT	TC	CA	CA	TT	GC	GA	TG	TT	AT	CT	AA	CC	CC	GA	CT	GG	CC	CC	GA	CC	GG	GA	CA	CC	CC	GG	AT	CC	AA	TC	CT
O113	AT	TC	TG	CC	AA	GG	CC	CT	GT	TT	GG	CC	GG	CC	TT	GG	GG	TT	CT	AC	AC	GT	GG	GG	TT	GT	TA	TC	AC	CC	CC	GA	CT	GG	CC	CC	GG	CC	GG	GG	AC	CC	CC	CG	AA	AC	TA	TT	CC
O114	TA	CT	GG	CC	GA	GG	CC	CC	TT	TT	GG	CC	GG	CC	CT	GG	GG	TT	TC	CC	CA	TG	CG	AG	GT	GT	TA	CT	AC	CC	CC	AG	TC	GG	CC	CC	GG	CC	GG	GG	AC	CC	CC	GG	AT	CC	AA	CT	CT
O116	TT	CC	GT	CC	AA	GG	CC	TC	GT	TT	GG	CC	GG	CC	TT	GG	GG	TT	CT	CC	AC	GT	GG	GG	TT	TG	TA	CC	AC	CT	CC	AG	CT	GG	CC	CC	GG	CC	GG	GG	CA	CC	TC	GG	AA	CC	AA	TC	TC
O117	TT	CC	GG	CC	GA	GG	CC	CT	GT	TT	GG	CC	GG	CC	TT	GG	GG	TT	CT	AC	AC	GT	GG	GG	TT	GT	TA	TC	AC	TC	AC	AG	CC	GG	CC	CC	GG	CC	GG	GG	AA	CC	CC	GG	AT	AC	AA	TT	TC
O118	TA	CT	TG	CC	AA	GG	CC	TC	TG	TT	GG	CC	GG	CC	CC	GG	GA	TT	CC	CC	AA	GT	GC	GA	TG	TG	TA	TC	CA	CC	CA	GG	CC	GG	CC	CC	GG	CC	GG	GG	AC	CT	CC	GG	TA	CC	AA	TC	TC
O119	TA	CT	TG	CC	GA	GG	CC	CT	TG	TT	GG	CC	GG	CC	TT	GG	AG	TT	TC	CC	CA	GT	CG	AG	GT	TG	AA	TC	AC	CC	CC	AG	CT	GG	CC	CC	GG	CC	GG	GG	AA	CC	TC	GG	TA	CC	AA	TT	TC
O12	TT	CC	TG	CC	GA	GG	CC	CT	GT	TT	GG	CC	GG	CC	TT	GG	GA	TT	TC	CC	CA	TG	CG	AG	GT	TG	TA	CC	CA	CC	CC	GG	TC	AG	CC	TC	GG	CC	GG	GG	AA	CC	CC	GG	TA	CC	AA	TC	TC
O120	AT	TC	GG	CC	AA	GG	CC	TC	GT	TT	GG	CC	GG	CC	TT	GG	GG	TT	CT	CC	AC	GT	GG	GG	TT	TG	AT	CC	CA	TC	AC	AG	CT	GA	CC	TC	GG	TC	TG	AG	AA	CT	CT	GG	AA	CC	AA	TT	TC
O121	AT	CC	GG	CC	AG	GG	CC	TC	TT	TT	GG	CC	GG	CC	TT	GG	GG	TT	TC	CC	CA	GT	GG	GG	TT	TG	AA	CT	AC	TC	CA	GA	TC	GG	CC	CC	GG	CC	GG	GG	AC	TC	TC	GG	TA	CC	AA	TT	TC
O122	TA	CT	TG	CC	AG	GG	CC	TC	TG	TT	GG	CC	GG	CC	TT	GG	GG	TT	CT	AC	CA	GT	GG	GG	TT	TT	AA	CC	AA	TC	CC	GG	CT	GG	CC	CC	GG	CC	GG	GG	AC	CC	CC	GG	TA	CC	AA	TT	CC
O123	AT	CC	TG	CA	GA	GT	CC	CC	TT	TT	GG	CC	GG	CT	CT	GG	GG	TT	TC	CC	CA	TG	GG	GG	TT	TG	TA	CT	AA	CC	AC	GG	CT	AG	CC	CC	AG	CC	GG	AG	AA	CC	CC	GG	AT	CC	AA	TT	TC
O124	TA	CT	GT	CC	GA	GG	CC	CC	TT	TT	GG	CC	GG	CC	TT	GG	GG	TT	CT	CC	AC	GT	GG	GG	TT	TG	TT	CC	AC	CC	CA	GA	CC	GG	CC	CC	GG	CC	GG	GG	AC	CC	CC	GC	AA	CA	AT	TT	TC
O125	TT	CC	GT	AC	AG	TG	CC	TC	TG	TT	GG	CC	GG	CC	TC	GG	GG	TT	CT	CC	AC	GG	GC	GA	GG	GT	TA	CT	CA	CC	CA	GA	CT	GG	CC	CC	GG	CC	GG	GG	AA	CC	CC	GG	AT	CC	AA	TT	TC
O126	AT	CC	TG	CC	GA	GG	CA	CT	TG	TC	GT	CT	GA	CT	CT	GA	GG	TT	TC	AC	CA	GT	CC	AA	GG	TG	AT	CT	CA	TC	CC	AG	CT	GG	CC	CC	GG	CC	GG	AG	AC	CC	CC	GG	AT	CC	AA	TT	CC
O127	AT	TC	GT	CC	AG	GG	CC	CC	TT	CT	TG	TC	AG	TC	TT	AG	GG	TT	TC	CC	CA	GT	GG	GG	TT	TT	AA	CT	CA	CC	AC	AG	CT	GG	TC	CC	GG	CC	GG	GG	AA	CC	CC	GG	AT	CC	AA	CT	CT
O128	TT	CC	GT	CC	GA	GG	CC	CC	TT	TT	GG	CC	GG	CC	TT	GG	GG	TT	CT	CC	AC	TG	CC	AA	GG	GT	AA	CT	CA	CT	CC	GA	CT	GG	CC	CC	GG	CC	GG	GG	CC	CC	CT	GG	AT	CC	AA	TT	CC
O129	TA	CT	TG	CC	GA	GG	CC	CC	TT	TT	GG	CC	GG	CC	TC	GG	AG	TT	CT	AC	AC	GT	GG	GG	TT	TG	TA	CT	AC	CC	CC	GA	TC	GG	CC	CC	GG	CC	GG	GG	AC	CC	TC	GG	TA	CC	AA	TT	CT
O13	AT	TC	TG	CC	AA	GG	CC	CT	TG	TT	GG	CC	GG	CC	TT	GG	AG	CT	TC	AC	CA	TG	GG	GG	TT	GT	TA	CC	CA	TC	AC	AG	CT	GG	CC	CC	GG	CC	GG	GG	AA	CC	CC	GC	AT	CA	AT	TC	TC
O130	AT	CC	GT	CC	AG	GG	AC	CC	TT	TT	GG	CC	GG	CC	CT	GG	GG	TT	CT	AC	CA	TG	GG	GG	TT	TT	AT	CT	AA	TC	CC	AG	CT	GG	CC	CT	GG	CT	GT	GA	CA	CC	CC	GG	AT	CC	AA	TT	CT
O131	AT	TC	TG	AC	AG	TG	CC	CC	TT	TT	GG	CC	GG	CC	TT	GG	GG	TT	CT	CC	AC	GT	GG	GG	GT	TT	AT	CC	AC	CC	CA	GA	TC	GG	CC	CC	GG	CC	GG	GG	AA	CC	CC	GG	TA	CC	AA	TT	TC
O132	TT	CC	TG	CC	GA	GG	CC	CC	TT	TT	GG	CC	GG	CC	TT	GG	GG	TT	TC	AC	CA	TG	CC	AA	GG	GT	TA	TC	CA	CC	CC	GG	CC	GG	CT	CT	GG	CC	GG	GG	CA	CT	CC	GG	AA	CC	AA	TT	CT
O133	AT	TC	GG	CC	AG	GG	CC	CC	TT	TT	GG	CC	GG	CC	CT	GG	GG	TT	CT	CA	AC	GT	CC	AA	GG	TT	AT	TC	CA	TC	CA	GA	CC	GG	CC	CC	GG	CC	GG	GA	CA	TC	CT	GG	AT	CC	AA	TT	TC
O134	TA	CT	GG	CC	GA	GG	CC	CT	TG	TT	GG	CC	GG	TC	TT	GG	GG	TT	CT	CC	AC	GT	GC	GA	TG	TG	AA	CC	CA	CC	CC	GG	CC	GG	CC	TC	GG	TC	TG	AG	AA	CC	CC	GG	AA	CC	AA	TT	CT
O135	TA	CC	TG	CC	AG	GG	CC	TC	TT	TT	GG	CC	GG	CC	TT	GG	AG	TT	TC	CC	CA	GT	CC	AA	GG	GG	AA	CT	CA	TC	CC	AG	CT	GG	CC	CC	GG	CC	GG	GG	AC	CC	CC	GG	AT	CC	AA	CT	TC
O136	AT	TC	TG	CC	AG	GG	CC	TC	TT	TT	GG	CC	GG	TC	TT	GG	GG	TT	TC	CC	CA	TG	GG	GG	TT	TG	TA	CT	AC	CC	AC	GG	CC	GG	CC	CC	GG	CC	GG	GG	CA	CC	CT	GG	AA	CC	AA	TT	TC
O137	AT	TC	GT	CC	AG	GG	CC	TC	TT	CT	TG	TC	AG	TC	TC	AG	GA	TT	TC	CC	CA	GT	CC	AA	GG	TG	TA	CC	CA	CC	CC	GA	CC	GG	CC	CT	GG	CC	GG	GG	AA	CC	CC	GG	TA	CC	AA	TT	CT
O138	AT	TC	TG	AC	AG	TG	CC	TC	TT	TT	GG	CC	GG	CT	CT	GG	GG	TT	CT	CC	AC	TG	CC	AA	GG	TG	AA	CT	CA	CT	CC	GA	CT	GG	CC	CT	GG	CT	GT	GA	AA	CC	CC	GG	AA	CC	AA	TT	TC
O139	TT	CC	GT	CC	GA	GG	CC	CT	TG	TC	GT	CT	GA	CT	TT	GA	GG	TT	CT	CC	AC	GT	CG	AG	GT	TT	TA	CT	AC	CT	CC	GA	TC	GG	CC	CT	GG	CT	GT	GA	AA	CC	CC	CG	TA	AC	TA	TT	CT
O14	TT	CC	TG	CC	AA	GG	CC	TC	TT	TT	GG	CC	GG	CC	TT	GG	GG	TT	TC	CC	CA	TG	GG	GG	TT	TG	AT	TC	CA	CC	CC	AG	CC	GG	CT	CT	GG	CC	GG	GG	AA	TC	CC	CG	TA	AC	TA	TC	TC
O140	AT	TC	GG	CC	GA	GG	CC	CT	TT	TT	GG	CC	GG	CC	TT	GG	GG	TT	CT	CC	AC	TT	GG	GG	TT	TT	AA	CT	AC	TC	AC	AG	TC	GG	CC	TC	GG	TC	TG	AG	AC	CC	CT	GG	AT	CC	AA	TT	CT
O141	AT	CC	GG	CC	GA	GG	CC	CT	TT	TC	GT	CT	GA	CT	CT	GA	GG	TT	TC	CC	CA	TT	GC	GA	GG	TG	TA	CT	CA	CC	CC	AG	TC	GG	CC	CC	GG	CC	GG	GG	CA	TC	CC	GG	AT	CC	AA	TT	CC
O142	TA	CT	GG	CC	AA	GG	CC	TC	TT	TT	GG	CC	GG	CC	CT	GG	GG	TT	TC	CC	CA	GT	GC	GA	TG	TT	TA	TC	AC	TC	CC	AG	TC	GG	CC	CC	GG	CC	GG	GG	AA	CT	CT	GG	AT	CC	AA	CT	CT
O143	TT	CC	GG	CC	GA	GG	CC	CT	TT	TT	GG	CC	GG	CC	CC	GG	GG	TT	TC	CA	CA	GT	GG	GG	TT	TT	TA	TC	AC	TC	CC	AG	TC	GG	CC	CC	GG	CC	GG	GA	AA	CC	TC	GG	TA	CC	AA	TC	CT
O144	TA	CT	GG	CA	GA	GT	CC	CC	GT	TT	GG	CC	GG	CC	CT	GG	GG	TT	TC	CC	CA	GT	CG	AG	GT	TT	TA	TC	AC	TC	AC	AG	TC	GG	CC	CC	AA	CC	GG	AA	AA	CC	TC	GG	TA	CC	AA	TC	TC
O145	TT	CC	GT	CC	AG	GG	CA	CT	GT	TT	GG	CC	GG	TC	TC	GG	GG	TT	CT	CC	AC	TG	GG	GG	TT	GT	TA	TC	CA	CC	CA	GA	CT	GG	CC	CC	GG	CC	GG	GG	AA	CC	CC	GG	TA	CC	AA	TC	TC
O146	AT	TC	GG	CA	AA	GT	CC	CC	TT	TT	GG	CC	GG	CC	CT	GG	AG	TT	CT	AC	CA	GT	GG	GG	TT	TG	AA	TC	AC	CC	CA	GA	CT	GG	CC	CC	GG	CC	GG	GG	AC	CC	CC	GC	AA	CA	AT	TC	TC
O147	TA	CT	GG	CC	AG	GG	CC	TC	TT	TT	GG	CC	GG	CC	TC	GG	GG	TT	TC	CC	CA	TG	GC	GA	TG	GT	AT	CC	AC	TC	CC	GG	CC	GG	CC	CC	GG	CC	GG	GG	CA	CC	CC	GG	TA	CC	AA	TT	CT
O148	AT	TC	GG	CA	GA	GT	CC	CT	GT	TT	GG	CC	GG	CC	CT	GG	AG	TT	CT	CC	AC	GT	GG	GG	TT	GT	AT	CT	AA	CC	CC	GG	CC	GG	CC	CC	GG	CC	GG	GG	AA	CC	CC	GG	TT	CC	AA	TC	TC
O149	AT	TC	GG	CC	GA	GG	CC	CT	TT	TT	GG	CC	GG	CC	CT	GG	GG	TT	CT	CC	AC	TG	CG	AG	GT	GT	AT	TC	AA	TC	CC	GG	CC	GG	CT	TC	GG	TC	TG	AG	AA	CT	TC	GG	TA	CC	AA	CT	CT
O15	TA	CT	TG	CC	AG	GG	CC	TC	TG	TT	GG	CC	GG	CC	TT	GG	GG	TT	TC	CC	CA	TG	GG	GG	TT	TG	AT	CC	CA	TC	CC	AG	CC	GG	CC	CC	GG	CC	GG	GG	CA	TC	CC	GG	AA	CC	AA	TC	CT
O150	AT	TC	GG	CC	GA	GG	CC	CT	GT	TT	GG	CC	GG	CC	CC	GG	GA	TT	CT	CA	AC	TG	GG	GG	TT	TG	TA	CT	AC	CC	AC	AG	CT	GG	CC	CC	GG	CC	GG	AG	AC	TC	CT	GG	AT	CC	AA	TC	TC
O151	AT	TC	GT	CC	GA	GG	CC	CC	GT	TT	GG	CC	GG	CC	CC	GG	AG	TT	TC	CC	CA	TG	GC	GA	TG	TT	TA	CT	AC	TC	AC	AG	TC	GG	CC	CC	GG	CC	GG	GG	AA	CC	CC	GG	AT	CC	AA	TC	CT
O152	AT	TC	TG	CC	AA	GG	CC	TC	TT	TT	GG	CC	GG	CC	TT	GG	GG	TT	CT	CC	AC	GT	CC	AA	GG	TG	TA	CT	CA	TC	CC	AG	CC	GG	CC	CC	AA	CC	GG	AA	AA	TC	TC	GG	TA	CC	AA	CT	CT
O154	TA	CT	GG	CC	AG	GG	CC	TC	TG	TT	GG	CC	GG	CC	TT	GG	GG	TT	CT	CC	AC	GT	CC	AA	GG	GT	AA	CC	AC	CT	AC	AG	CT	GG	CC	CC	GG	CC	GG	GG	CA	CT	CC	CG	TA	AC	TA	TC	CT
O156	AT	TC	GG	CA	AA	GT	CC	TC	GT	TT	GG	CC	GG	CC	TT	GG	GG	TT	TC	AC	CA	GT	CC	AA	GG	GT	AT	CT	AA	TC	CC	AG	CC	GG	CC	CC	GG	CC	GG	GG	AC	CC	TC	GG	TA	CC	AA	TT	TC
O157	TT	CC	GG	CC	AG	GG	CC	TC	TT	TT	GG	CC	GG	CC	TT	GG	GA	TT	CT	CA	AC	GT	GC	GA	TG	TG	AT	TC	AC	CT	AC	AG	TC	GG	CC	CC	GG	CC	GG	GG	AA	CC	TC	GG	TA	CC	AA	CT	TC
O158	TT	CC	GT	CC	AA	GG	AC	CT	GT	TT	GG	CC	GG	CC	TT	GG	GG	TT	TC	CC	CA	TG	CC	AA	GG	TT	TA	CT	AC	CC	CA	GA	CT	GG	CC	CC	GG	CC	GG	GG	AA	CC	CT	GG	AT	CC	AA	CT	CT
O159	AT	TC	GG	CC	AG	GG	CC	TC	TT	TT	GG	CC	GG	CC	CT	GG	GA	TT	TC	CC	CA	TG	CC	AA	GG	TG	TA	TC	AA	TC	CC	GG	CT	GG	CC	CC	GG	CC	GG	GG	AA	CC	CC	GG	TA	CC	AA	TC	TC
O16	TA	CT	GT	CC	GA	GG	CA	CT	TG	TT	GG	CC	GG	CC	TT	GG	GG	TT	CT	CC	AC	GT	GG	GG	GT	TG	AT	CT	AC	CC	CC	GA	CT	GG	CC	CC	GG	CC	GG	GG	AC	TC	CC	GC	AA	CA	AT	CT	CT
O160	TT	CC	GG	CC	GA	GG	CC	CT	GT	TT	GG	CC	GG	CC	TT	GG	GG	TT	CT	CC	AC	TG	GC	GA	TG	TG	AA	TC	AC	CC	CC	GG	CT	GG	CC	CC	GG	CC	GG	GA	CA	CT	CT	GG	AT	CC	AA	TT	TC
O161	TT	CC	GG	CC	AA	GG	CC	TC	TG	TT	GG	CC	GG	CC	TC	GG	GA	TC	CT	CA	AC	GT	CC	AA	GG	TG	TA	CT	AA	CT	CC	GG	CC	GG	CC	CT	GG	CT	GT	GA	CA	CC	CC	CG	TA	AC	TA	TC	CT
O162	TT	CC	TG	CC	GA	GG	CC	CT	TG	TT	GG	CC	GG	CC	TT	GG	GG	TT	TC	CA	AC	GT	CC	AA	GG	GT	TA	CT	CA	CC	CA	GG	CT	GG	CC	CC	GG	CC	GG	GG	AC	CC	CC	GG	AT	CC	AA	CT	CT
O163	TA	CT	GT	CC	AG	GG	CC	TC	TG	TT	GG	CC	GG	CC	TT	GG	AG	TT	TC	CC	CA	TG	CC	AA	GG	TT	TA	CT	CA	CC	CC	AG	CT	GG	CC	TC	GG	TC	TG	AG	AA	CC	TC	GG	TA	CC	AA	TC	CC
O164	TT	CC	GG	CC	AG	GG	CC	TC	GT	TT	GG	CC	GG	CC	TT	GG	GG	TT	CT	CC	AC	TG	GC	GA	TG	GT	AT	CT	AA	TC	CA	GA	TC	GA	CC	CC	GA	CC	GG	GA	CA	CC	CT	GG	AT	CC	AA	TC	CT
O165	TT	CC	TG	AC	AG	TG	CC	CC	TT	TT	GG	CC	GG	CC	CT	GG	GG	TT	TC	CC	CA	GT	GG	GG	TT	TT	TA	TC	AA	CC	CC	GG	TC	GG	CC	CC	GG	CC	GG	GG	AA	CC	CT	GG	AT	CC	AA	CT	TC
O166	AT	TC	GG	CC	AA	GG	CC	CT	GT	TT	GG	CC	GG	CC	TC	GG	GG	TT	TC	CC	CA	GT	GG	GG	TT	GT	TA	CT	AC	TC	CC	GG	CT	GG	CC	CC	AG	CC	GG	AG	AC	TC	CT	GG	AT	CC	AA	TC	CC
O167	AT	TC	GT	CC	GA	GG	CC	CT	TG	TT	GG	CC	GG	CC	TT	GG	GG	CT	TC	AC	CA	GT	GC	GA	TG	TT	AT	TC	AA	CC	CC	AG	TC	GG	CC	CC	GA	CC	GG	GA	CA	CC	TC	GG	TA	CC	AA	CT	TC
O168	AT	TC	TG	AC	AA	TG	CC	CT	TG	TT	GG	CC	GG	CC	CT	GG	GA	TT	TC	CC	CA	GT	GG	GG	TT	TG	AT	CC	CA	TC	CC	GG	CC	GG	CC	CC	GG	CC	GG	GG	CC	CT	CC	GG	AA	CC	AA	TC	TC
O169	TT	CC	GT	CC	GA	GG	CC	CC	TG	CT	TG	TC	AG	TC	TT	AG	GG	TT	TC	CC	CA	TG	CG	AG	GG	GT	TA	CT	AC	TC	AC	AG	CT	GA	CC	CC	AG	CC	GG	AG	AC	CC	TC	GG	TA	CC	AA	CT	CT
O17	TA	CC	GG	CC	AG	GG	CC	CC	GT	TT	GG	CC	GG	TC	TT	GG	GG	TT	TC	CC	CA	TG	GG	GG	TT	GT	TA	CT	AC	CC	AC	AG	TC	GG	CC	CC	GG	CC	GG	GG	AC	CC	CC	GG	AA	CC	AA	TT	TC
O170	TA	CT	GG	CC	AG	GG	CA	TC	TT	TT	GG	CC	GG	CT	TT	GG	GG	TT	TC	CA	AC	GG	CC	AA	GG	TG	TA	TC	AC	CT	AC	AG	CC	GG	CC	CC	GG	CC	GG	GG	CA	CC	CC	GC	AT	CA	AT	TC	TC
O171	TT	CC	GT	CC	AG	GG	CC	TC	GT	TT	GG	CC	GG	CC	TT	GG	GG	TT	TC	CC	CA	TG	GG	GG	TT	TG	AA	CT	CA	TC	CC	AG	CT	GG	CC	CC	GA	CC	GG	GA	AA	CC	CC	GG	AT	CC	AA	CT	CT
O172	AT	TC	GT	CC	AA	TG	CC	TC	GT	TC	GT	CT	GA	CT	TT	GA	GG	CT	CT	CA	AC	GT	GG	GG	TT	GT	AT	CC	AA	CT	AC	GG	CC	GG	CC	TT	GG	TC	TG	AG	AA	CC	CC	GG	AT	CC	AA	TT	TC
O173	TA	CT	GT	CC	AG	GG	CC	TC	TT	TT	GG	CC	GG	CC	TT	GG	GG	TT	CT	CC	AC	GT	GG	GG	GT	TG	TA	CT	AC	CC	CA	GA	CC	GG	CC	TC	GG	TC	TG	AG	AA	CC	CC	GG	TA	CC	AA	TT	TC
O174	AT	TC	GT	CC	AA	GG	CC	CC	TT	TT	GG	CC	GG	CC	TT	GG	AG	TT	TC	CA	CA	GT	CG	AG	GT	TG	AT	CT	AC	CT	CA	GA	CC	GG	CC	CC	GG	CC	GG	GG	AA	TC	TC	GG	TA	CC	AA	TT	TC
O175	TA	CT	GG	CC	GA	GG	CC	CT	TT	TT	GG	CC	GG	CC	TT	GG	GG	TT	CT	CA	CA	GT	GC	GA	TG	TG	TA	TC	AC	TC	CC	AG	CT	GG	CC	TC	GG	TC	TG	AG	AC	CC	CT	GG	AT	CC	AA	TC	TC
O176	AT	TC	GT	CC	AA	GG	CC	TC	TG	TT	GG	CC	GG	CC	TC	GG	GG	TT	TC	AC	AC	TG	CC	AA	GG	TG	TA	CC	AC	CT	CC	AG	TC	GG	TC	CT	GG	CT	GT	GA	AA	CC	CC	GG	AA	CC	AA	TT	TC
O177	TA	CC	GG	CC	GA	GG	CC	CC	TG	TT	GG	CC	GG	CC	TT	GG	GG	TT	TC	AC	CA	GT	GG	GG	TT	GT	AT	CT	AC	CT	AC	AG	TC	GG	CC	CT	GA	CT	GT	GA	AA	CC	CC	CG	TA	AC	TA	CT	CT
O178	AT	TC	TG	CC	AG	GG	CC	TC	TT	TT	GG	CC	GG	CC	TT	GG	GA	TT	TC	CC	CA	TT	CG	AG	GT	GT	TA	CC	AA	TC	CC	GG	CC	GG	CC	CC	GG	CC	GG	GG	AC	CT	CC	GG	AT	CC	AA	CT	CC
O179	AT	TC	GT	CC	GA	GG	CC	CT	TG	TT	GG	CC	GG	CC	TT	GG	GG	TT	TC	CC	CA	GT	GC	GA	TG	GT	AT	CT	AC	CC	CC	GG	CT	GG	CC	CC	GG	CC	GG	GG	AA	CT	CC	GC	AT	CA	AT	TC	TC
O18	TA	CT	GG	CC	GA	GG	CC	CC	TT	TT	GG	CC	GG	CC	TC	GG	GG	TT	CT	CC	AC	TG	GG	GG	TT	GT	TA	TC	CA	TC	CC	GG	CT	GG	CC	TC	GG	CC	GG	GG	AA	CC	TC	GG	TA	CC	AA	CT	CT
O180	TA	CT	GG	CA	GA	GT	CC	CT	TG	TT	GG	CC	GG	CC	TC	GG	AG	TT	TC	CA	CA	GT	CC	AA	GG	GT	AT	TC	CA	CT	CA	GA	CT	GG	CC	CC	GG	CC	GG	GG	AA	CC	CC	GG	AT	CC	AA	TT	CC
O181	TA	CC	TG	CA	AA	GT	CC	TC	GT	TT	GG	CC	GG	CC	TT	GG	AG	TT	CT	CC	AC	GT	GG	GG	TT	TG	AT	CT	AC	CT	CC	GG	CT	GG	CC	CC	GG	CC	GG	AG	AA	CC	TC	GG	TA	CC	AA	TT	CT
O182	TT	CC	GG	CC	GA	GG	CC	CT	TT	TT	GG	CC	GG	TC	TT	GG	GG	TT	CT	CC	AC	TG	CC	AA	GG	TG	TA	CT	AA	TC	CA	GA	CT	AG	CT	CT	GG	CC	GG	AG	AA	CC	CC	CG	TA	AC	TA	TT	CC
O183	TA	CC	GG	CC	GA	GG	AC	TC	TT	TT	GG	CC	GG	CT	TT	GG	GA	TT	TC	CC	CA	TG	CG	AG	GT	GT	TA	TC	CA	TC	CC	GA	CT	GG	CC	CT	GG	CC	GG	GG	AA	CT	CT	GG	AT	CC	AA	TC	CT
O184	TT	CC	GG	CC	AA	GG	CC	CT	TG	TT	GG	CC	GG	CC	TT	GG	GG	TT	CT	CA	AC	GT	CC	AA	GG	GT	TA	TC	AA	CC	CC	GA	CC	GG	TC	CT	GG	CC	GG	GG	AA	CT	TC	GG	TA	CC	AA	TT	TC
O185	TT	CC	GT	CC	AA	GG	CC	CT	TT	TT	GG	CC	GG	CT	TT	GG	GG	TT	CT	CC	AC	TG	CG	AG	GG	TT	TA	CT	AC	CC	CC	AG	CT	GG	CC	CT	GG	CT	GT	GA	AA	CC	CT	GG	AT	CC	AA	CT	CT
O186	TA	CT	GT	CC	AG	GG	CC	TC	GT	TT	GG	CC	GG	CC	TT	GG	GA	TT	CT	CC	AC	GT	CC	AA	GG	TG	AT	CT	CA	CC	CC	AG	TC	GG	CC	CT	GG	CT	GT	GA	AA	CT	CC	GG	TA	CC	AA	TC	TC
O187	TA	CT	TG	CC	AG	GG	CC	CC	TG	TT	GG	CC	GG	CC	TT	GG	AG	TT	TC	CC	CA	GT	CC	AA	GG	TG	AT	CT	AC	CC	CC	AG	TC	GG	TC	TC	GG	CC	GG	GG	AA	CC	CC	GG	AT	CC	AA	TT	CT
O188	AT	TC	GG	CC	AA	GT	CC	CT	TG	CT	TG	TC	AG	TC	TT	AG	AG	TT	TC	AC	CA	GT	CG	AG	GT	TT	TA	CT	AC	TC	CA	GA	TC	GG	TC	CC	GG	CC	GG	GG	AA	CC	CT	GG	AT	CC	AA	TC	CT
O189	TT	CC	GG	CC	AG	GG	CC	TC	TT	TT	GG	CC	GG	CC	TT	GG	GG	TC	CT	CA	AC	GT	CC	AA	GG	GT	AT	CT	AC	CT	CA	GA	CT	GG	CC	CC	GG	CC	GG	GG	AA	CC	CT	GG	AT	CC	AA	TT	CT
O19	TA	CT	GG	CA	GA	GT	CC	TC	GT	TT	GG	CC	GG	CC	TT	GG	GG	TT	TC	AC	CA	GT	GG	GG	TT	TG	TA	TC	AC	CT	CA	GA	CC	GG	CC	CC	GG	CC	GG	GG	CA	CT	CC	GG	AT	CC	AA	CT	CT
O190	TT	CC	GG	CC	AA	GG	CC	TC	TG	TT	GG	CC	GG	TC	TT	GG	GG	TT	TC	CC	CA	TG	CG	AG	GG	GT	TA	CT	CA	TC	CC	AG	CT	GG	TC	TC	GG	CC	GG	GG	AA	TC	CT	GG	AT	CC	AA	TT	TC
O191	AT	TC	TG	CC	AG	GG	CC	TC	TG	TT	GG	CC	GG	CC	TT	GG	AG	TT	TC	CA	CA	GT	CC	AA	GG	TG	AT	CT	CA	TC	CA	GA	TC	AG	CT	CC	GG	CC	GG	AG	AA	CC	CT	GG	AT	CC	AA	TT	CT
O192	TA	CT	GT	CC	GA	GG	CA	CC	TG	CT	TG	TC	AG	TC	TT	AG	GG	TT	CT	CC	AC	GT	GG	GG	TT	TT	AT	CT	CA	CC	AC	AG	CC	GA	CC	CC	GG	CC	GG	GA	AA	CC	TC	GG	TA	CC	AA	CT	TC
O193	AT	TC	GG	CA	AA	GT	CC	TC	TT	TC	GT	CT	GA	CT	TT	GA	GG	TT	TC	AC	CA	TG	CC	AA	GG	GT	TA	CC	AC	CC	CA	GA	TC	GG	TC	CC	GG	CC	GG	GA	AA	CC	CC	GC	AT	CA	AT	TT	CT
O194	AT	TC	GT	CC	AG	GG	CC	TC	TT	CT	TG	TC	AG	TC	TT	AG	GG	TT	CT	CC	AC	GT	GG	GG	TT	TT	TA	TC	CA	CC	CA	GA	TC	GG	CC	CC	GG	CC	GG	AG	AA	CC	CT	GG	AT	CC	AA	TT	CT
O195	AT	TC	GG	CC	AG	GG	CC	CC	TT	TT	GG	CC	GG	CT	TT	GG	GG	TT	CT	CC	AC	TG	GG	GG	TT	GT	TA	CT	AC	TC	CA	GA	CT	GG	CC	CC	GG	CC	GG	GG	AA	CC	CC	GG	AT	CC	AA	TT	CT
O196	TA	CT	TG	CC	AG	GG	CC	CC	TT	TT	GG	CC	GG	TT	TT	GG	GG	TC	CT	CA	AC	GT	GC	GA	GG	TG	AT	CT	CA	CT	AC	AG	CC	GG	CC	TT	GG	TT	TT	AA	AA	CC	CC	GG	TA	CC	AA	TT	CT
O197	TA	CC	TG	CC	AG	GG	AC	CC	GT	TT	GG	CC	GG	CC	TT	GG	GG	TC	CT	AC	AC	GT	GG	GG	TT	GT	TA	CT	AC	CT	CC	GA	TC	GG	CC	CT	GG	CT	GT	GA	AA	TC	CC	CG	AA	AC	TA	TT	CT
O198	TA	CT	GG	CC	GA	GG	CC	CC	GT	TT	GG	CC	GG	CC	TT	GG	GG	TT	CT	CA	AC	TG	CG	AG	GG	TG	TA	TC	CA	CT	CA	GA	CC	GG	CC	CC	GG	CC	GG	GG	AA	CC	CC	GC	AT	CA	AT	TT	TC
O199	TA	CT	GG	CC	AG	GG	CC	TC	TG	TT	GG	CC	GG	TC	TT	GG	GG	TT	TC	CA	CA	GT	GG	GG	TT	TT	TA	CT	AC	CC	CC	AG	CC	GG	CC	CC	GG	CC	GG	AG	AA	CC	TC	GG	TA	CC	AA	TT	TC
O2	TT	CC	GT	CC	GA	GG	CC	CC	TG	TT	GG	CC	GG	CC	TT	GG	GG	TT	CT	CC	AC	TG	GG	GG	TT	TG	AT	CT	CA	CT	CC	GG	TC	GG	CC	CC	GG	CC	GG	GG	AC	CC	CC	GG	TA	CC	AA	TC	TC
O20	TA	CT	GT	CC	AA	GG	CC	CC	TT	TC	GT	CT	GA	CT	TT	GA	GG	TT	TC	CA	AC	TG	GG	GG	TG	TG	TA	CT	AC	TC	AC	AG	TC	GA	CC	CT	GG	CC	GG	GG	AA	CC	TC	GG	AA	CC	AA	CT	CT
O200	AT	TC	GG	CC	AG	TG	CC	TC	TT	TT	GG	CC	GG	TC	TT	GG	GG	TT	TC	AC	CA	GT	CG	AG	GG	TG	AT	CC	CA	CT	AC	AG	CT	GA	CC	CT	GG	CT	GT	GA	AA	CC	CT	GG	AT	CC	AA	TT	CT
O201	TT	CC	GG	CC	AG	GG	CC	CC	TG	TT	GG	CC	GG	CC	TT	GG	GG	TT	TC	CC	CA	GT	GC	GA	TG	GT	AT	CT	CA	CC	CC	AG	CT	AG	CC	CT	GG	CT	GT	GA	AA	CC	TC	GG	TA	CC	AA	TC	TC
O202	AT	TC	TG	CC	AG	GG	CC	TC	GT	TT	GG	CC	GG	CC	TT	GG	GG	TT	CT	CC	AC	GT	GC	GA	TG	GT	AT	CT	AA	TC	CC	AG	CC	GG	CC	CC	GG	CC	GG	GG	AA	CC	TC	GG	TA	CC	AA	TT	CT
O203	TA	CT	TG	CC	AG	GG	CC	CC	GT	TT	GG	CC	GG	CC	TT	GG	GG	TT	CT	CC	AC	GT	CC	AA	GG	TG	TA	TC	AA	TC	CC	GG	TC	GG	CC	TC	GG	TC	TG	AG	AA	CC	CT	GG	AT	CC	AA	TT	TC
O204	AT	TC	GG	CC	AG	GG	CC	CC	TT	TT	GG	CC	GG	CC	TT	GG	GA	TT	TC	CA	CA	TT	CG	AG	GT	TT	AT	CC	CA	CC	CC	GA	CT	GG	CC	CC	GG	CC	GG	AA	AA	CC	CC	GG	TA	CC	AA	TC	TC
O205	AT	TC	GG	CC	AG	TG	CC	TC	TG	TT	GG	CC	GG	CT	TT	GG	GA	TT	CT	CC	AC	GT	CC	AA	GG	TG	AT	CC	CA	CT	CC	GG	CC	GG	CC	CC	GG	CC	GG	GA	AA	CC	CC	GG	AA	CC	AA	TT	TC
O207	AT	CC	TG	CC	AG	GG	CC	TC	TG	TT	GG	CC	GG	CC	TT	GG	AG	TT	TC	CA	CA	GT	GC	GA	TG	TT	TA	CT	CA	CC	CC	GG	CC	GG	TC	CT	GG	CT	GT	GA	AA	CT	CC	CG	TA	AC	TA	TT	CT
O208	AT	TC	GG	CC	AG	GG	CC	TC	GT	TT	GG	CC	GG	CC	TT	GG	GA	TT	CT	CC	AC	TG	CG	AG	GT	TG	AT	TC	CA	CC	CA	GA	TC	GG	CC	CC	GG	CC	GG	GG	AC	CC	CT	GG	AT	CC	AA	CT	CT
O209	TA	CT	GT	CC	GA	GG	CA	CC	TG	CC	TT	TT	AA	TT	TT	AA	GA	TT	CT	CA	AC	TG	GG	GG	TT	TG	TA	TC	CA	CT	CC	GG	TC	GA	CC	CC	GG	CC	GG	GG	CA	CC	CT	GG	AT	CC	AA	CT	CC
O21	AT	TC	TG	CC	AG	GG	CC	TC	GT	TT	GG	CC	GG	CC	TT	GG	GG	TT	CT	CC	AC	GT	GG	GG	TT	TG	AT	TC	CA	TC	AC	AG	TC	GG	CC	TC	GG	CC	GG	GG	AC	CC	CC	CG	AA	AC	TA	TC	CT
O210	TT	CC	TG	CC	AA	GG	CA	CC	TT	TT	GG	CC	GG	CC	TC	GG	AG	TT	CT	AC	AC	TG	CG	AG	GT	GG	TA	CT	AC	CT	AC	GG	TC	GG	CC	CC	GG	CC	GG	GG	AC	CC	CT	GG	AT	CC	AA	TT	CC
O211	TT	CC	GT	CC	AA	GG	CC	TC	TT	TC	GT	CT	GA	CT	TT	GA	GG	TT	CT	CC	AC	GT	GC	GA	TG	TT	AT	CT	CA	TC	CC	GA	CT	GG	CC	CC	GG	CC	GG	AA	AA	CT	CT	GG	AT	CC	AA	TC	TC
O212	TA	CT	GT	CC	GA	GG	CC	CC	GT	TT	GG	CC	GG	CC	TT	GG	GG	TT	CT	CC	AC	TG	CC	AA	GG	TG	AT	CT	AA	CC	CC	GG	CT	GG	CC	CC	GG	CC	GG	AG	AA	CC	CC	GG	AA	CC	AA	TT	CC
O213	AT	TC	GT	CC	GA	GG	CC	CC	GT	TT	GG	CC	GG	CC	CT	GG	GA	TT	TC	CC	CA	TG	CC	AA	GG	TT	TA	CC	AA	CT	CC	AG	CC	GG	CC	CC	GG	CC	GG	GG	AC	CC	CC	GG	AT	CC	AA	CT	CT
O214	AT	CC	GG	CC	AG	GG	CA	TC	TT	TT	GG	CC	GG	CC	TC	GG	GA	TT	TC	CC	CA	TG	CC	AA	GG	GT	AT	CT	CA	CC	AC	AG	CT	GG	TC	CC	GG	CC	GG	GG	AC	CC	CT	GG	AT	CC	AA	CT	CT
O216	AT	TC	GG	CC	GA	GG	CC	CT	TT	TT	GG	CC	GG	CC	TT	GG	GG	TT	CT	CC	AC	GT	CC	AA	GG	TG	AT	TC	AC	TC	AC	AG	CC	GG	CC	CC	GG	CC	GG	GG	AA	TC	CC	GG	AT	CC	AA	TC	CC
O217	AT	TC	TG	CC	AG	GG	CC	CC	TG	TT	GG	CC	GG	CC	TT	GG	GG	TT	TC	CA	AC	GT	GG	GG	TT	GT	AA	CT	CA	CC	CC	GG	TC	GG	CC	CC	GG	CC	GG	GG	CA	TC	CC	GG	AA	CC	AA	TT	CT
O218	TA	CT	TG	CC	AG	GG	CC	TC	TT	TT	GG	CC	GG	CC	TT	GG	AG	CT	CT	AC	AC	GT	GG	GG	GT	TT	TA	CT	CA	TC	CC	GG	CC	GG	CC	CC	GG	CC	GG	GG	AA	CC	CC	GG	TA	CC	AA	TC	TC
O219	TA	CT	GG	CC	GA	GG	CC	CC	GT	TT	GG	CC	GG	CC	TT	GG	GA	TT	TC	AC	CA	GT	GC	GA	TG	GT	TT	TC	AA	CT	AC	AG	CC	GG	CC	CC	GG	CC	GG	GG	CC	TC	TC	GG	TA	CC	AA	TT	TC
O22	TT	CC	TG	CC	GA	GG	CC	CT	GT	CT	TG	TC	AG	TC	TT	AG	GG	TT	TC	AC	AC	TG	GG	GG	TT	GT	TA	CT	CA	CC	CC	AG	TC	GG	CC	CC	GG	CC	GG	GG	AC	CT	CC	GG	AT	CC	AA	TC	TC
O220	TA	CT	GT	CC	GA	GG	CC	CC	TT	TT	GG	CC	GG	CC	TC	GG	GG	TT	TC	CC	CA	GT	CC	AA	GG	TG	AT	CT	CA	CT	CC	GA	CC	GG	CC	CC	GG	CC	GG	GA	CA	CC	CC	GG	TA	CC	AA	CT	TC
O221	TA	CT	GG	CC	AA	GG	CC	CC	TT	TT	GG	CC	GG	CC	TT	GG	GG	TT	CT	AC	CA	GT	GC	GA	TG	GT	AA	CT	AC	CC	CC	GG	CT	GG	CC	CC	GG	CC	GG	AA	AA	CC	CC	GG	TA	CC	AA	TT	CT
O222	AT	TC	GG	CC	AA	GG	CC	CC	TG	TT	GG	CC	GG	CT	CT	GG	GG	CT	TC	CA	CA	TG	GG	GG	TT	GT	TA	CT	AC	CT	CC	GG	TC	GG	CC	CC	GG	CC	GG	GG	AA	CC	CT	GG	AT	CC	AA	TC	CT
O223	TA	CT	GT	CC	AG	GG	CC	CC	TT	TT	GG	CC	GG	CC	TT	GG	GG	TT	TC	CC	CA	TG	GC	GA	GG	TG	AT	TC	CA	CC	CC	GA	CT	GG	CC	CC	GG	CC	GG	GG	AA	CC	TC	GG	TA	CC	AA	CT	CT
O224	TA	CT	GG	CC	AA	GG	CC	TC	TT	TT	GG	CC	GG	CC	CT	GG	GG	TT	CT	CC	AC	GG	GG	GG	TT	TG	AT	CT	AC	CT	CC	GA	CC	GG	CT	TC	GG	TC	TG	AG	AA	CC	CC	GG	AA	CC	AA	CT	TC
O225	AT	TC	GG	CC	GA	GG	CC	CC	TT	TT	GG	CC	GG	CC	TT	GG	GG	TT	TC	CC	CA	TG	GG	GG	TT	TG	AT	TC	AC	CC	CC	GG	TC	AG	CC	CC	GG	CC	GG	AG	AA	CT	CC	GG	AT	CC	AA	TT	CC
O226	AT	CC	TG	AC	AG	TG	CC	CC	TT	TT	GG	CC	GG	CC	TT	GG	GG	TT	CT	CA	AC	GT	CG	AG	GT	TG	AA	CT	AA	CC	CC	AG	CC	GG	CC	CC	GG	CC	GG	GG	AA	CC	CC	GG	AT	CC	AA	CT	CT
O227	TA	CT	TG	CA	GA	GT	CC	CC	TT	TC	GT	CT	GA	CT	CT	GA	GG	TT	CT	CC	AC	TG	GG	GG	GT	TT	AA	CT	CA	TC	CC	GA	CT	GG	CC	CC	GG	CC	GG	GG	AA	CC	TC	GG	TA	CC	AA	TC	TC
O228	AT	TC	GG	CC	AG	GG	CC	TC	TT	TT	GG	CC	GG	CC	TC	GG	GG	TT	TT	CA	AC	GT	GC	GA	TG	GT	AT	CT	CA	CC	CC	GA	CT	GG	CC	CC	GG	CC	GG	GG	CC	CT	CC	GG	AT	CC	AA	TT	CT
O229	TT	CC	GG	CC	AA	GG	CC	TC	GT	TT	GG	CC	GG	CC	TC	GG	GG	CT	TC	AC	CA	TG	GG	GG	TT	GT	TA	CT	AA	CT	CC	GG	CC	GG	CC	CC	GG	CC	GG	GG	CA	CC	TC	GG	TA	CC	AA	TC	CT
O23	TA	CT	GT	CC	AG	GG	CC	TC	TG	TT	GG	CC	GG	CC	TT	GG	GG	TT	CT	CC	AC	GT	GG	GG	TT	TG	AT	CT	CA	CC	CA	GA	CC	GG	CC	CC	GG	CC	GG	GG	CA	CC	CC	GG	TA	CC	AA	TC	CT
O230	AT	TC	GG	CC	AA	GG	CC	CC	GT	TT	GG	CC	GG	CC	TC	GG	GG	TT	TC	CC	CA	GT	GG	GG	TT	GT	AA	CT	AC	TC	AC	AG	TC	GG	CC	CC	GG	CC	GG	GG	AA	CC	CC	GG	AT	CC	AA	TC	CC
O231	TA	CT	TG	CC	AG	GG	CC	TC	GT	TT	GG	CC	GG	CC	TT	GG	AG	CT	TC	AC	CA	GT	CC	AA	GG	TG	TA	CC	CA	CT	CC	GA	CT	GG	CC	CC	GG	CC	GG	GG	AA	CT	TC	GG	TA	CC	AA	TC	CT
O232	TA	CT	GT	CC	AG	GG	CC	CC	TG	TT	GG	CC	GG	CC	TT	GG	GG	TC	CT	CA	CA	TT	GG	GG	TT	TG	TA	CT	AC	CC	CC	AG	TC	GG	CC	CC	GG	CC	GG	GG	AA	TC	CC	GG	TA	CC	AA	TT	TC
O233	TA	CT	TG	CC	AA	GG	CC	TC	TG	TT	GG	CC	GG	CC	TC	GG	GG	TT	CT	CC	AC	TG	GG	GG	TT	GT	TA	CT	CA	TC	AC	AG	CC	GG	CC	CC	GG	CC	GG	GG	CC	CC	CC	GG	TA	CC	AA	CT	CC
O234	AA	TC	GG	CC	AG	GG	CC	CC	TG	TT	GG	CC	GG	CC	TC	GG	GG	TT	TC	CC	AC	GT	CG	AG	GT	GT	AT	CT	AA	CC	CA	GA	TC	GG	CC	CC	GG	CC	GG	GG	CA	TC	CC	GG	AT	CC	AA	CT	TC
O235	AT	TC	GG	CC	AG	GG	CC	CC	TT	TT	GG	CC	GG	CC	TT	GG	GG	TT	TC	AC	CA	TG	CC	AA	GG	TG	AT	TC	CA	CC	CC	AG	TC	GG	CC	CC	GG	CC	GG	GG	AA	CT	TC	GC	TA	CA	AT	CT	CT
O236	AT	TC	GG	CC	AA	GG	CC	CC	TG	TT	GG	CC	GG	CC	CT	GG	AG	TT	CT	CC	AC	TG	GG	GG	TT	GT	AT	CT	AC	TC	CC	GA	TC	GG	CC	CC	GG	CC	GG	AG	AA	CT	TC	GG	TA	CC	AA	TC	CT
O237	TA	CT	TG	CC	AG	GG	CC	CC	GT	TT	GG	CC	GG	CC	CT	GG	AG	TT	TC	CC	CA	TT	CG	AG	GT	TG	AT	TC	AC	TC	CC	AG	CC	GG	CC	CC	GG	CC	GG	GG	CC	TC	CC	GG	AT	CC	AA	CT	CT
O238	TA	CT	GG	CC	AG	GG	CC	CC	TT	TT	GG	CC	GG	CC	TC	GG	GG	TT	TC	CA	AC	GG	CG	AG	GG	GT	TA	CT	AC	CT	CC	GA	TC	GG	CC	CC	GG	CC	GG	GG	CA	CC	CC	GG	AT	CC	AA	TC	CC
O239	TA	CT	GG	CC	GA	GG	CC	CC	TG	TT	GG	CC	GG	CC	TT	GG	GG	TT	CT	CC	AC	TT	GG	GG	TT	GT	TA	TC	CA	CT	CC	GG	CC	GG	TT	CC	GG	CC	GG	GG	AA	CC	CC	CG	AA	AC	TA	CT	CT
O24	AT	TC	GG	CC	AG	GG	CC	CC	TG	TT	GG	CC	GG	CC	TT	GG	GG	TT	TC	CC	CA	GT	GG	GG	TT	GT	AT	CT	CA	CC	AC	AG	CT	AG	CC	CC	GG	CC	GG	GG	AC	CC	CC	GG	AT	CC	AA	TC	CT
O240	TA	CT	GT	CC	GA	GG	CC	CC	TG	TT	GG	CC	GG	CT	TT	GG	GG	TT	TC	CC	CA	TT	GG	GG	GT	TG	TA	CT	CA	CC	CC	GG	TC	GG	CC	CC	GG	CC	GG	GG	AC	TC	TC	GG	TA	CC	AA	TC	CT
O241	TT	CC	GT	CC	AG	GG	CC	TC	TT	TT	GG	CC	GG	CC	TT	GG	GG	TT	CT	AC	AC	TG	GG	GG	TT	TT	AT	TC	AC	TC	CC	AG	TC	GG	CC	CC	GG	CC	GG	GG	CC	CC	CC	GC	AT	CA	AT	CT	CT
O242	AT	TC	GG	CC	GA	GG	CC	CT	GT	TT	GG	CC	GG	CC	TT	GG	GA	TT	TC	CC	CA	GT	CC	AA	GG	TG	AA	CT	CA	CC	CC	GG	TC	GG	CC	CC	GG	CC	GG	GG	AA	CC	CT	GG	AT	CC	AA	TT	CC
O243	TA	CT	TG	CC	GA	GG	CC	CT	TT	TT	GG	CC	GG	CC	CC	GG	GG	TT	TC	CC	CA	GT	CG	AG	GT	GT	TA	CT	AA	CT	CC	GA	TC	GG	CC	CC	GG	CC	GG	GG	CC	CC	CC	GG	TA	CC	AA	CT	CT
O244	AT	TC	GT	CC	AA	GG	CC	TC	GT	TT	GG	CC	GG	CT	TT	GG	AG	TT	TC	CC	CA	GT	GC	GA	GG	TG	TA	TC	CA	CC	CC	GG	CC	GG	CC	CC	GG	CC	GG	AG	AC	CT	CC	GG	TA	CC	AA	CT	CT
O245	TT	CC	TG	CC	GA	GG	CC	CC	TG	TT	GG	CC	GG	CC	TT	GG	AG	TT	CT	CC	AC	GT	CG	AG	GG	GT	TA	CC	AC	CC	CC	GG	CT	GG	CC	CC	GG	CC	GG	GG	AC	CC	CC	GC	AT	CC	AA	TT	TC
O246	TA	CT	GG	CC	AG	TG	CC	TC	TT	TT	GG	CC	GG	CC	TC	GG	GG	TT	TT	CC	CC	TT	GC	GA	TG	GT	AT	CT	CA	CT	AC	AG	CC	GG	CC	CC	GG	CC	GG	GG	CC	CC	CC	GG	TA	CC	AA	TT	CC
O247	TT	CC	TG	CC	AA	GG	AC	TC	GT	TT	GG	CC	GG	CT	TT	GG	GG	TT	TC	CA	CA	GT	GC	GA	TG	TG	AT	CT	CA	CC	AC	AG	CC	GG	CC	CC	GG	CC	GG	GG	CC	CC	CT	GG	AT	CC	AA	TT	CC
O248	TA	CT	GG	CC	AG	GG	CC	CC	TT	TT	GG	CC	GG	CC	TT	GG	GG	TT	CT	CC	AC	GT	CG	AG	GT	GT	TA	CC	AC	CT	CC	AG	TC	GG	CC	CC	GG	CC	GG	GG	AA	CC	TC	GG	TA	CC	AA	CT	TC
O249	AT	TC	GG	CC	GA	GG	CC	CC	TT	TT	GG	CC	GG	CC	TT	GG	AG	CT	TC	AC	CA	TG	GC	GA	TG	TG	AT	TC	AA	CT	CC	GG	TC	GG	CC	CC	GG	CC	GG	GG	AA	CC	CT	GG	TT	CC	AA	CT	CT
O25	TT	CC	GG	CC	AG	GG	AC	TC	TT	TT	GG	CC	GG	CC	TT	GG	GG	TT	CT	CC	AC	GT	CG	AG	GT	GT	TA	CT	AC	CC	CC	GG	CC	GG	CC	CC	GG	CC	GG	GG	AC	CT	CC	GG	AT	CC	AA	TC	CT
O250	AT	TC	TG	CC	AG	GG	CC	CC	TG	TT	GG	CC	GG	CC	TT	GG	AG	TT	CT	CA	AC	GT	CC	AA	GG	TG	TA	CC	AC	CT	CA	GG	CC	GG	CC	CC	GG	CC	GG	AA	AA	CC	TC	GG	TA	CC	AA	TT	TC
O251	TA	CT	TG	CC	AA	GG	CC	CC	TT	TT	GG	CC	GG	CC	TT	GG	AG	CT	TC	AC	CA	TG	CC	AA	GG	TG	AA	CT	CA	CC	CC	GG	CC	GG	CC	CC	GG	CC	GG	GG	CC	CC	CC	GG	TA	CC	AA	CT	TC
O252	TT	CC	GT	CC	GA	GG	CC	CT	TT	TT	GG	CC	GG	TC	TC	GG	GG	TT	CT	CA	AC	TT	CG	AG	GT	TG	AA	TC	CA	CT	CC	GA	CT	GG	CC	CC	GG	CC	GG	GG	AA	CC	TC	GG	TA	CC	AA	TC	TC
O253	TT	CC	TG	CC	AA	GG	CC	TC	TT	TT	GG	CC	GG	CC	TT	GG	GG	TC	CT	CC	AC	GT	GG	GG	TT	TG	AA	CC	AA	TC	CA	GA	TC	GG	CC	CC	GG	CC	GG	GG	AC	CC	CT	GG	AT	CC	AA	TC	TC
O254	TA	CT	GG	CC	AA	GG	CC	CT	TT	TT	GG	CC	GG	CC	TT	GG	GG	TT	TC	CC	CA	GT	GG	GG	TT	TG	AT	TC	AC	CC	CC	GG	CT	GG	CC	CC	GG	CC	GG	GG	AC	TC	CT	GG	AT	CC	AA	TT	CT
O255	TA	CT	TG	CC	AA	GG	CC	CC	TT	TT	GG	CC	GG	CC	TT	GG	GG	TT	CT	CC	AC	TG	GG	GG	TT	TT	AT	CT	AA	CC	CC	GA	CT	GG	CC	CC	GG	CC	GG	GG	CA	CC	CT	GG	AT	CC	AA	TC	CT
O256	TA	CT	GT	CC	AA	GG	CC	CC	GT	TT	GG	CC	GG	TC	TT	GG	GG	TC	TC	CC	CA	TG	CG	AG	GT	TG	TA	TC	CA	TC	CC	GG	CC	AG	CC	CC	GG	CC	GG	AG	AC	CT	TC	GG	TA	CC	AA	TT	TC
O257	AT	TC	GG	CC	AG	GG	CC	TC	GT	TT	GG	CC	GG	TC	TT	GG	GG	TT	CT	CA	CA	TG	CG	AG	GT	GT	AT	CT	AA	CT	CC	AG	TC	GG	CC	CC	GG	CC	GG	GG	AC	TC	CT	GG	AT	CC	AA	TC	CT
O258	AT	TC	GT	CC	GA	GG	CC	CT	TT	TT	GG	CC	GG	CT	TT	GG	AG	TT	CT	AC	AC	TG	CG	AG	GT	GT	AT	CT	AC	TC	CC	GG	TC	GG	TT	CC	GG	CC	GG	GG	AA	CC	CT	GG	AT	CC	AA	TC	CT
O259	AT	TC	GG	CC	GA	GG	CC	CC	GT	CT	TG	TC	AG	TC	TT	AG	GA	TT	TC	CC	CA	TG	CG	AG	GT	TT	TA	CT	CA	CC	CC	AG	CC	GG	CC	CT	GG	CC	GG	GG	AA	CC	CC	GG	TA	CC	AA	TC	TC
O26	TA	CT	TG	CC	GA	GG	CC	CT	TT	CT	TG	TC	AG	TC	TT	AG	GG	TT	TC	CA	AC	TG	GG	GG	TT	GT	TA	TC	AC	CC	AC	AG	CT	GG	CC	TC	GG	CC	GG	GG	AC	CC	CT	GG	AT	CC	AA	TC	TC
O260	TT	CC	GG	CC	GA	GG	AC	TC	TT	TT	GG	CC	GG	CC	TT	GG	AG	TT	TC	CC	CA	GT	CG	AG	GT	TT	AT	TC	CA	CT	CC	GA	CT	GG	CC	CC	GG	CC	GG	GG	AA	CC	CC	GG	AT	CC	AA	TT	CC
O261	AT	TC	GT	CA	GA	GT	CC	CC	GT	TT	GG	CC	GG	TC	TT	GG	GG	TT	TC	CC	CA	GT	CG	AG	GG	TG	AT	CT	CA	CC	CC	AG	CC	GG	CC	CC	GG	CC	GG	GG	AA	CC	CT	GG	AT	CC	AA	TC	TC
O262	TT	CC	TG	AC	AG	TG	CC	CC	TT	TT	GG	CC	GG	CC	TT	GG	GG	TT	TC	CA	CA	TG	GG	GG	TG	TG	TA	CC	AC	CT	CC	AG	CT	GG	CC	CC	GG	CC	GG	GG	AC	CC	CT	GG	AT	CC	AA	CT	CT
O263	TA	CT	TG	CC	AA	GG	CC	CT	TT	TT	GG	CC	GG	CC	TT	GG	AG	TT	CT	CC	AC	TG	GC	GA	TG	GT	AT	TC	AC	CC	CC	GG	CC	GA	CC	CC	GG	CC	GG	GA	CA	TC	CT	GG	AT	CC	AA	TT	TC
O264	TA	CT	GT	CA	GA	GT	CA	CC	GT	TT	GG	CC	GG	CC	TT	GG	AG	TT	CT	AC	CA	GT	GG	GG	GT	TG	AT	CC	CA	TC	CC	GG	TC	GG	CC	CC	GG	CC	GG	GG	CA	TC	CC	GC	AT	CA	AT	TC	TC
O265	TT	CC	TG	CC	AA	GG	CC	CC	TT	TT	GG	CC	GG	CC	CC	GG	GG	TT	CT	CA	AC	TG	GG	GG	TT	GT	AA	CT	AA	CC	CC	GA	TC	AG	CC	CC	GA	CC	GG	GA	CA	CC	CC	GG	TA	CC	AA	TT	CT
O266	AT	CC	TG	AC	AA	TG	CC	CC	TG	TC	GT	CT	GA	CT	TT	GA	GG	TT	TC	AC	CA	TG	CC	GA	GG	GT	TA	CT	AC	CC	CC	GG	TC	GA	CC	CC	GG	CC	GG	GG	AC	CT	CC	GG	AT	CC	AA	TT	CT
O267	AT	CC	TG	CC	AG	GG	CC	CC	TG	CT	TG	TC	AG	TC	TC	AG	GG	TT	CT	CA	AC	GT	GG	GG	TG	TG	AT	TC	AC	CT	CC	AG	TC	AG	CC	CC	GG	CC	GG	GG	CA	TC	CT	GG	AT	CC	AA	TT	TC
O268	TT	CC	TG	CA	AA	GT	CC	CC	TT	TC	GT	CT	GA	CT	CT	GA	AG	CT	CT	CA	AC	TG	GG	GG	TT	TT	TA	CT	AC	CT	AC	AG	CT	GG	CC	CC	GG	CC	GG	GG	AC	TC	CC	GG	AA	CC	AA	TC	CT
O269	TT	CC	TG	AC	AA	TG	CC	TC	GT	TT	GG	CC	GG	CT	TT	GG	GG	TT	CT	CC	AC	GT	GG	GG	TT	TG	TA	TC	AC	TC	CC	AG	TC	GG	CC	CC	GG	CC	GG	GG	AC	CT	TC	GG	TA	CC	AA	TC	TC
O27	AT	TC	TG	CC	AA	GG	CC	CT	TT	TT	GG	CC	GG	CC	TT	GG	GG	TT	CT	AC	CA	TG	GG	GG	TG	GT	TA	TC	AA	CT	CC	AG	CT	GA	CC	CC	GG	CC	GG	GG	AC	CC	TC	GG	AA	CC	AA	CT	CC
O270	TT	CC	GG	CC	GA	GG	CC	CT	GT	TT	GG	CC	GG	CC	TT	GG	GG	TT	TC	CC	CA	GT	CG	AG	GT	TG	TA	CC	AC	CT	CC	GG	CC	GG	TC	CC	GG	CC	GG	GG	AA	TC	CC	GG	AT	CC	AA	CT	TC
O271	TT	CC	GG	CC	AA	GG	CC	TC	TT	TT	GG	CC	GG	CC	CC	GG	GG	TT	CT	CC	AC	TG	CG	AG	GT	TG	TA	CC	CA	TC	AC	AG	TC	GG	CC	CC	GG	CC	GG	GG	AC	CT	TC	GG	TA	CC	AA	TT	CT
O272	TT	CC	GG	CC	GA	GG	CC	CT	TT	TT	GG	CC	GG	CC	TT	GG	GG	TT	TC	AC	CA	TG	GG	GG	TG	TG	TA	TC	AA	CT	CC	AG	CT	GG	CC	CC	GG	CC	GG	GG	CC	CC	CC	GG	AA	CC	AA	TC	CT
O273	TA	CT	GT	CC	GA	GG	CC	CC	GT	TT	GG	CC	GG	CC	TT	GG	GA	TT	TC	CA	CA	GT	GG	GG	TT	GT	AT	CC	CA	CC	CC	GG	CC	AG	CC	CT	GG	CC	GG	GG	CA	CC	CC	GG	AA	CC	AA	TT	TC
O274	TT	CC	TG	CC	AG	GG	CC	CC	TT	TT	GG	CC	GG	CC	TC	GG	GG	TT	CT	CC	AC	TT	GG	GG	TT	TG	TT	TC	CA	TC	CC	GG	TC	GG	CC	CC	AG	CC	GG	AG	AC	CT	TC	GG	TA	CC	AA	TT	TC
O275	AT	CC	GG	CC	AA	TG	CC	TC	TG	CT	TG	TC	AG	TC	TC	AG	GG	TC	CT	CC	AC	TG	GG	GG	TT	TG	AT	TC	AA	TC	CC	GG	CT	GG	CC	CC	AG	CC	GG	AG	AC	CC	CC	GC	AA	CA	AT	TT	CC
O276	AT	TC	GG	CC	GA	GG	CC	CT	TT	TT	GG	CC	GG	CC	TT	GG	GG	TT	CT	CC	AC	TG	GG	GG	TT	GT	AA	CT	AC	TC	CC	GG	CC	GG	CT	CC	AG	CC	GG	AG	AC	TC	CC	GG	TA	CC	AA	CT	TC
O277	TT	CC	GG	CC	GA	GG	CA	CC	GT	TT	GG	CC	GG	CC	TT	GG	GG	TT	CT	CC	AC	GT	CG	AG	GT	TG	AT	TC	AC	CC	CC	AG	CC	GG	CC	CC	GA	CC	GG	GA	CA	TC	TC	GG	TA	CC	AA	TC	CC
O278	TA	CT	GG	AC	AA	TG	CC	CC	TT	TT	GG	CC	GG	CC	CC	GG	GG	TT	TC	CC	CA	TG	GG	GG	TT	GT	AT	CT	AA	TC	CC	GA	CC	GG	TC	CC	GA	CC	GG	GA	CA	TC	CT	GG	AT	CC	AA	TT	CC
O279	TA	CT	TG	CC	GA	GG	CC	CC	TT	TT	GG	CC	GG	CT	CT	GG	GG	TT	TC	CA	AC	GT	GC	GA	TG	GT	TA	CT	AA	CC	CC	GA	CT	GG	CC	CC	GG	CC	GG	GG	AC	CC	CT	GG	AT	CC	AA	TC	CC
O28	TT	CC	GG	CC	GA	GG	CC	CC	GT	TT	GG	CC	GG	CC	TT	GG	GG	TT	TC	CC	CA	GT	GG	GG	TT	TG	AT	TC	CA	CC	CA	GA	TC	GG	CC	CC	GG	CC	GG	GG	AC	CT	CC	GG	TA	CC	AA	TT	CT
O280	TT	CC	GG	CC	AG	GG	CC	CC	TG	TT	GG	CC	GG	CC	TT	GG	GG	TT	TC	CC	CA	GT	GG	GG	TT	TG	AT	CC	CA	CT	CC	GA	CT	GG	CC	CC	AG	CC	GG	AG	AC	TC	CC	GC	AT	CA	AT	TC	CT
O281	TA	CT	GT	AC	AA	TG	CC	CT	TT	TT	GG	CC	GG	CC	TT	GG	GG	TT	TC	CC	CA	GT	GG	GG	TT	GT	TA	CT	CA	CT	CC	GA	CC	GG	CT	CC	AG	CC	GG	AG	AC	CC	CC	CG	TA	AC	TA	TC	CT
O282	TT	CC	TG	CC	GA	GG	CC	CC	GT	TT	GG	CC	GG	CC	TT	GG	GG	TT	CT	CA	AC	GT	GG	GG	TT	GT	AT	TC	CA	TC	CC	GA	CC	GG	CC	CC	AG	CC	GG	AG	AC	TC	CC	GG	TA	CC	AA	TC	CT
O283	TT	CC	GG	AC	AA	TG	CC	CT	TG	TT	GG	CC	GG	CC	TT	GG	GG	TT	CT	CC	AC	GT	CG	AG	GT	TG	AT	CC	AC	CC	CC	GG	CC	GG	CC	CC	GG	CC	GG	GG	AC	TC	CC	GG	TA	CC	AA	TC	CT
O284	TA	CT	GT	CC	AA	GG	CA	CC	TT	CT	TG	TC	AG	TC	TC	AG	GG	TT	CT	CC	AC	TG	GC	GA	TG	TG	AT	CT	CA	CT	CC	AG	TC	GG	CC	CC	GG	CC	GG	GG	AA	CC	CT	GG	AT	CC	AA	TT	CT
O285	TT	CC	TG	CC	AG	GG	AC	CC	TG	TT	GG	CC	GG	CC	TT	GG	GG	TT	TC	CA	CA	GT	CG	AG	GT	GT	TA	TT	CA	CC	AC	AG	CC	GG	CC	CC	GG	CC	GG	GA	CA	CC	CT	GG	AA	CC	AA	TC	TC
O286	TA	CT	GT	CC	AG	GG	CC	CC	GT	TT	GG	CC	GG	TC	TT	GG	GG	TT	CT	CA	AC	GT	CG	AG	GG	GT	TA	CT	CA	CC	AC	AG	CC	GG	TC	CC	GG	CC	GG	GG	AA	CT	TC	GG	TA	CC	AA	TC	CT
O287	AT	CC	GG	CC	AG	GG	CC	CC	TG	TT	GG	CC	GG	CC	TT	GG	GG	TT	TC	CC	CA	GT	GG	GG	TT	TG	AT	TC	CA	CC	CA	GA	CC	GG	CC	CC	GG	CC	GG	GA	AA	CT	CC	GG	AT	CC	AA	CT	CT
O288	AT	TC	GT	CC	GA	GG	CA	CC	GT	TC	GT	CT	GA	CT	CT	GA	GG	TT	CT	CC	AC	TT	GC	GA	TG	TG	TA	CC	CA	CC	CC	GG	CT	GG	CC	CC	GG	CC	GG	GG	CA	TC	CT	GG	AT	CC	AA	CT	TC
O289	TA	CC	GT	CC	AG	GG	AC	CC	GT	TT	GG	CC	GG	CC	TT	GG	GG	TT	CT	CC	AC	TG	GG	GG	TT	TG	AT	CT	CA	CC	AC	AG	CT	AG	CC	CC	GG	CC	GG	AG	AC	TC	CT	GG	AT	CC	AA	TT	TC
O29	TT	CC	GT	CC	GA	GG	CC	CC	TG	TT	GG	CC	GG	CC	TT	GG	AG	TT	TC	AC	CA	TG	GG	GG	TT	TG	AA	TC	CA	CC	CC	AG	TC	GG	CC	CC	GG	CC	GG	GG	CA	CC	CT	CG	AT	AC	TA	CT	TC
O290	AT	TC	GT	CC	AG	GG	CC	CC	TG	TT	GG	CC	GG	TC	TT	GG	GG	TT	TC	CC	CA	TG	GC	GA	TG	TT	AT	CT	AA	CC	CC	AG	TC	GG	CC	CC	GG	CC	GG	GG	CA	TC	TC	GG	TA	CC	AA	CT	TC
O291	TT	CC	GT	CC	AG	GG	CC	CC	TT	TT	GG	CC	GG	CT	CT	GG	GG	TT	CT	CC	AC	GT	CC	AA	GG	GT	TA	CC	AC	TC	CC	GA	CT	GG	CC	CC	GG	CC	GG	GG	AA	TC	CT	GG	AT	CC	AA	TC	TC
O292	TA	CT	GG	CC	AA	GG	CC	CC	GT	TT	GG	CC	GG	CC	CC	GG	GA	TC	CT	CA	CA	GT	GC	GA	TG	TG	AT	CT	AA	CC	CC	AG	TC	GG	CC	CC	GG	CC	GG	GG	AA	CT	TC	GG	TA	CC	AA	CT	CT
O293	TA	CC	GG	CC	AA	GG	CA	CC	GT	TT	GG	CC	GG	CC	TT	GG	GG	TC	TC	CA	AC	GT	CC	AA	GG	TT	TA	TC	AC	TC	CA	GA	CC	GG	CC	CC	GG	CC	GG	GG	AA	TC	CC	GG	TA	CC	AA	CT	CT
O294	TA	CT	TG	CC	AG	GG	CC	CC	TT	TT	GG	CC	GG	CC	TT	GG	GG	TT	CT	CC	AC	GT	CC	AA	GG	TT	AT	TC	AA	TC	AC	AG	TC	GG	TT	CC	GG	CC	GG	GG	AA	CC	CC	GC	AT	CA	AT	CT	CT
O295	TA	CT	GT	CC	GA	GG	CC	CC	GT	TT	GG	CC	GG	CC	CT	GG	GA	TC	TC	AC	AC	GT	GC	GG	GT	TG	AT	CT	CA	CC	CC	GG	CC	GG	TC	CC	GG	CC	GG	GG	AC	CC	CC	GG	TT	CC	AA	TT	TC
O296	AT	TC	TG	CA	AA	GT	CC	TC	TT	TC	GT	CT	GA	CT	TT	GA	GG	TT	CT	CC	AC	TG	GG	GG	TT	TG	AT	CT	CA	CC	CC	AG	CC	GG	CC	CC	GG	CC	GG	GG	AC	TC	CC	GG	AA	CC	AA	TC	CC
O297	TA	CT	TG	CC	GA	GG	CC	CC	TT	TT	GG	CC	GG	CC	CT	GG	AG	TT	TC	CA	CA	TG	CG	AG	GT	TG	TA	CT	AC	CT	CC	GA	CC	GG	CC	CC	GG	CC	GG	GG	AC	CT	CC	GG	TA	CC	AA	TC	CC
O298	TT	CC	GG	CC	AG	GG	CC	TC	GT	TT	GG	CC	GG	CC	TC	GG	GG	TT	TC	CC	CA	TG	GC	GA	TG	TG	AT	TC	CC	CC	CC	GG	CT	GG	CC	CC	GG	CC	GG	GG	AA	TC	CT	GG	AT	CC	AA	TT	TC
O299	AT	TC	GG	AC	AG	TG	CC	TC	TT	TT	GG	CC	GG	CC	TT	GG	GG	TT	CT	CC	AC	GT	CG	AG	GT	TT	AT	TC	AC	CC	CC	GA	TC	GG	TT	CC	GG	CC	GG	GG	AA	TC	CC	GG	TA	CC	AA	TT	CT
O3	TT	CC	GT	CC	GA	GG	CC	CT	TT	TT	GG	CC	GG	CC	TT	GG	AG	TT	TC	CC	CA	GT	CC	AA	GG	GT	TA	TC	AC	CT	CA	GA	CC	GG	CT	CT	GG	CC	GG	GG	AA	CC	CC	GG	TA	CC	AA	CT	TC
O30	AT	TC	TG	CC	AG	GG	CC	CC	GT	TT	GG	CC	GG	CC	TT	GG	GG	TT	CT	CC	AC	TG	GG	GG	TT	TG	AT	TC	CA	CC	CC	GA	TC	AG	CC	TC	GG	CC	GG	GG	AC	CC	TC	GG	TA	CC	AA	CT	CT
O300	TA	CT	GT	CC	AG	GG	CC	CC	TT	TT	GG	CC	GG	CC	TT	GG	GG	TT	CT	CC	AC	TT	GG	GG	TT	TG	AT	TC	AA	TC	CA	GG	TC	GG	CC	CC	GG	CC	GG	GG	CC	TC	CC	GG	AT	CC	AA	TC	CT
O301	TT	CC	TG	CC	AA	TG	CC	TC	GT	TT	GG	CC	GG	CC	CC	GG	GG	TT	CT	CA	CA	TG	GC	GA	TG	TG	AT	CT	CA	CC	CC	GA	CC	GG	CC	CC	GG	CC	GG	GG	AA	TC	TC	GG	TA	CC	AA	CT	TC
O302	TT	CC	GT	CC	GA	GG	CC	CC	TG	TT	GG	CC	GG	CC	TC	GG	GG	TT	CT	AC	CA	TG	GG	GG	TT	GT	AT	CT	CA	CC	CA	GA	CT	GG	TC	CC	GG	CC	GG	GG	AC	TC	CT	GG	AT	CC	AA	TC	TC
O303	TT	CC	GG	CC	AG	GG	CC	TC	TT	TT	GG	CC	GG	CC	CT	GG	GG	TT	TC	CC	CA	GT	GG	GG	TT	TT	TA	CT	AA	TC	CC	AG	CT	GG	TT	CC	GG	CC	GG	GG	AA	CT	TC	GG	TA	CC	AA	TC	TC
O304	AT	TC	TG	CA	AA	GT	CC	CC	TT	TT	GG	CC	GG	CC	TT	GG	GG	TT	CC	CA	AA	TG	GG	GG	TT	GG	AA	CT	AC	TC	CC	GG	CC	GG	TC	CC	GG	CC	GG	GA	CA	CC	CC	GG	AT	CC	AA	TC	CT
O305	TA	CT	TG	CC	AG	GG	CC	CC	GT	TT	GG	CC	GG	CC	TT	GG	GG	TT	TC	CC	CA	GT	GG	GG	TT	TT	AT	CT	AC	CT	CC	GA	CT	GG	CC	CC	GG	CC	GG	GG	AC	TC	CC	GG	TA	CC	AA	CT	CC
O306	TT	CC	GT	CC	AA	GG	CC	CC	TG	TT	GG	CC	GG	CC	TT	GG	GG	TT	TC	CC	CA	GT	CC	AA	GG	TT	TA	TT	AA	TC	CC	AG	CC	GG	CC	CC	GG	CC	GG	GG	CA	CT	TC	GG	TA	CC	AA	TC	TC
O307	TT	CC	TG	CC	GA	GG	CC	CT	TT	TT	GG	CC	GG	CC	TT	GG	GG	TT	TC	CA	CA	GT	GG	GG	GT	TG	AT	CT	AC	CC	CC	GA	CT	GG	CC	CC	GG	CC	GG	GA	AA	CC	CC	GG	AA	CC	AA	TC	CC
O308	TA	CC	GG	CC	GA	GG	CC	CT	TT	TT	GG	CC	GG	CC	TT	GG	GA	TT	TC	CC	CA	GT	CG	AG	GT	GT	AT	TC	CA	CC	CC	GG	TC	GG	CC	CC	AA	CC	GG	AA	AA	CC	CT	GG	AT	CC	AA	TC	CT
O309	AT	TC	GG	CC	AA	GG	CC	CT	TT	TT	GG	CC	GG	CC	TT	GG	GA	TT	CT	CC	AC	GT	GG	GG	TT	TG	AT	CC	AC	CC	CC	GA	TC	GG	CC	CC	AG	CC	GG	AG	AA	CC	CC	GG	TA	CC	AA	TT	CT
O31	TA	CC	GG	CC	GA	GG	CC	CC	GT	TT	GG	CC	GG	CC	TT	GG	GG	TT	TC	CC	CA	GT	GG	GG	TT	TG	AT	CC	CA	CC	CA	GA	TC	GG	CC	CC	GG	CC	GG	GG	CA	CT	CT	GG	AT	CC	AA	CT	CT
O310	TA	CC	GG	CC	GA	GG	CC	CT	TG	TT	GG	CC	GG	CC	TT	GG	GG	TT	CT	CC	AC	GT	CG	AG	GG	TT	TA	CT	AC	TC	CC	GG	CT	GA	CC	CT	GG	CC	GG	GG	CA	CC	TC	GG	TA	CC	AA	TT	TC
O311	AT	TC	GG	CC	AG	GG	CC	CC	TG	TT	GG	CC	GG	CT	TT	GG	GG	TT	CT	CC	AC	GT	GG	GG	TT	TT	TA	CC	AA	CT	CC	AG	TC	GG	CC	CC	GA	CC	GG	GA	CA	CC	CT	GG	AT	CC	AA	TC	TC
O312	AT	CC	TG	CC	AG	GG	CC	CC	GT	TC	GT	CT	GA	CT	CT	GA	GG	TT	TC	CC	CA	GT	CG	AG	GG	TG	AT	CT	CA	CC	AC	GG	TC	GG	CC	CC	GA	CC	GG	GA	AA	CC	TC	GG	TA	CC	AA	TT	CT
O313	TA	CT	GG	CC	AA	GG	AC	CT	TT	TT	GG	CC	GG	CC	TT	GG	GG	TT	TC	AC	CA	GT	CG	AG	GT	TG	AA	TC	AC	TC	CC	GA	CT	GG	CC	CC	GG	CC	GG	AG	AC	CC	CC	GG	AA	CC	AA	TC	TC
O314	TT	CC	GG	CA	AA	GT	CC	TC	GT	TT	GG	CC	GG	CT	TT	GG	GA	TC	TC	CA	AC	TG	GG	GG	TT	GT	AT	CT	AC	CC	CC	GG	CC	GG	CC	CC	GG	CC	GG	GG	AA	CC	CC	GG	AA	CC	AA	TT	CT
O315	AT	CC	GG	CC	GA	GG	CC	CC	GT	TT	GG	CC	GG	CC	TT	GG	GG	TT	CT	CA	CA	GT	GG	GG	TT	GT	TA	TC	CA	CT	CC	GA	CT	GG	CC	CC	GG	CC	GG	GG	AA	CC	CC	GG	AA	CC	AA	CT	CT
O316	AT	TC	GG	CC	AG	GG	CC	CC	TG	TT	GG	CC	GG	CC	CT	GG	AG	CT	CT	AC	AC	GT	GG	GG	TT	GT	TA	CC	CA	TC	CC	GG	CT	GG	CC	CC	GG	CC	GG	GG	AC	CC	CT	GG	AT	CC	AA	CT	CC
O317	TT	CC	TG	CC	GA	GG	CC	CT	GT	TT	GG	CC	GG	CC	TT	GG	GG	TT	CT	CA	CA	GT	GG	GG	TT	GT	AT	CT	AC	CC	CC	GG	CC	GA	CC	CC	GG	CC	GG	GA	AA	CC	TC	GG	TA	CC	AA	TT	CT
O319	AT	TC	GT	CA	GA	GT	CC	CT	TG	TT	GG	CC	GG	CC	TT	GG	GG	TT	CT	CC	AC	TG	GG	GG	TT	GT	TA	CT	AA	CT	CC	GG	CC	GG	CC	CC	GG	CC	GG	GG	CC	CC	CC	GC	AT	CA	AT	TC	TC
O32	TT	CC	GT	CC	GA	GG	CA	CT	GT	TT	GG	CC	GG	CC	TT	GG	GG	TT	TC	CC	CA	GT	GG	GG	TG	GT	AT	CT	CA	TC	AC	AG	TC	GG	CC	CC	GG	CC	GG	GG	AC	CC	CT	GG	AT	CC	AA	CT	CT
O320	TA	CT	GG	CC	GA	GG	CA	CT	TT	TT	GG	CC	GG	CC	TT	GG	GG	TT	CT	CC	AC	GT	GG	GG	TT	TT	TA	TC	CA	TC	CC	GA	TC	GG	CC	CC	GG	CC	GG	GG	CC	CC	CC	GG	TA	CC	AA	TT	TC
O321	TA	CT	GT	CC	GA	GG	CA	CC	GT	TT	GG	CC	GG	CC	TT	GG	GA	TT	CT	CA	CA	TG	CC	AA	GG	GT	TA	CT	CA	TC	CC	GG	TC	GG	CC	CC	GG	CC	GG	GG	AA	TC	TC	GG	TA	CC	AA	TC	TC
O322	AT	TC	GG	CC	AA	GG	CC	TC	GT	TT	GG	CC	GG	CC	TT	GG	GG	TT	CT	CC	AC	TG	GG	GG	TT	TG	TA	CT	CA	CC	CC	GG	CT	GG	CC	CC	GG	CC	GG	GA	AA	CT	CC	GG	AT	CC	AA	CT	TC
O323	AT	TC	TG	CC	GA	GG	CC	CC	GT	TT	GG	CC	GG	CT	TT	GG	GG	TT	TC	CC	CA	TG	GG	GG	TT	GT	AT	CC	AC	TC	CC	GG	TC	GG	CC	CC	GA	CC	GG	AA	AA	CT	CC	GG	AT	CC	AA	TC	CC
O324	TA	CT	GT	CC	AA	GG	CC	CT	TT	TT	GG	CC	GG	TC	TT	GG	GG	TT	TC	AC	CA	GT	GG	GG	TT	TT	TA	CC	CA	TC	CC	GA	CC	AG	CC	CC	GG	CC	GG	AG	AA	CC	CT	GG	AT	CC	AA	TC	CT
O325	TT	TC	GG	CC	AA	GG	CC	CC	GT	TT	GG	CC	GG	CC	TT	GG	AG	TT	TC	CA	AC	TG	CG	AG	GT	TT	AT	CC	AC	CT	AC	AG	TC	AG	CC	CC	GG	CC	GG	GG	AA	CC	TC	GG	TA	CC	AA	TC	CC
O326	TT	CC	TG	CC	AA	GG	CC	CT	TG	TT	GG	CC	GG	CC	TT	GG	GG	TT	TT	CC	AC	TG	GG	GG	TG	GT	TA	CT	CA	CC	CC	GG	CC	GG	CC	CC	GG	CC	GG	GG	CA	CC	CT	GG	AT	CC	AA	TC	TC
O327	TT	CC	GT	CA	GA	GT	CC	CC	GT	TT	GG	CC	GG	CC	TT	GG	GG	TT	TC	AC	CA	TT	GC	GA	TG	TG	TA	CT	AC	CC	CC	GG	CC	GG	CC	CC	GG	CC	GG	GG	AC	CC	CT	GG	AT	CC	AA	TC	TC
O328	TT	CC	GT	CC	AG	GG	CC	CC	GT	CT	TG	TC	AG	TC	TT	AG	GG	TT	CT	CC	AC	GT	CG	AG	GG	TT	AT	CC	AC	CC	CC	GG	CC	AA	CC	CC	GG	CC	GG	GG	AA	CC	CC	GG	AA	CC	AA	CT	CT
O329	AT	TC	GG	CC	GA	GG	CC	CC	TT	CT	TG	TC	AG	TC	TT	AG	GG	TT	TC	AC	CA	GT	GC	GG	TG	GT	AT	TC	AC	TC	CC	AG	CC	GG	CC	CC	GG	CC	GG	GG	CA	CC	CT	GG	AT	CC	AA	TC	CC
O33	AA	TC	TG	CC	AG	GG	CC	CC	GT	TT	GG	CC	GG	CC	TT	GG	GG	TT	TC	CC	CA	TG	GG	GG	TT	TG	TA	CT	AC	CT	CC	GG	CC	GG	CC	TC	GG	TC	TG	AG	AC	CC	TC	GG	TA	CC	AA	TT	CT
O330	AT	CC	GT	CA	GA	GT	CC	CC	GT	TT	GG	CC	GG	CT	TT	GG	AG	TT	TC	CC	CA	TG	GG	GG	GT	TG	TA	CC	AC	CC	CC	GG	CC	GG	CC	CC	GG	CC	GG	GG	AA	CC	TC	GG	TA	CC	AA	CT	CC
O34	AT	TC	GG	CC	GA	GG	CC	CC	GT	CT	TG	TC	AG	TC	TT	AG	GG	TT	CT	CC	AC	TG	GG	GG	TG	TT	AT	CC	AC	CC	CC	GA	TC	GG	CC	CC	GG	CC	GG	GG	AA	CC	CC	GG	AT	CC	AA	CT	CC
O35	TA	CT	GT	CC	GA	GG	CC	CT	TG	TT	GG	CC	GG	CC	TT	GG	GG	TT	TC	CC	CA	GT	CG	AG	GT	GT	TA	CT	CA	CT	CC	GG	TC	GG	CT	CT	GG	CC	GG	GG	CA	CC	CC	GC	AT	CA	AT	CT	CT
O36	AT	TC	GT	CC	AG	GG	CC	TC	TT	TT	GG	CC	GG	CC	TT	GG	GG	TT	TC	CC	CA	TG	GG	GG	TT	TG	TA	CT	CA	TC	CC	AG	TC	GG	CC	CT	GG	CT	GT	GA	CA	CC	CC	GG	AA	CC	AA	TT	CC
O37	TA	CT	GT	AC	AG	TG	AC	TC	GT	TT	GG	CC	GG	CC	TT	GG	GG	TT	CT	CA	CA	GT	CG	AG	GT	TG	AT	CT	AA	TC	CC	GG	CT	GG	CC	TC	GG	TC	TG	AG	AC	TC	CC	GG	AA	CC	AA	TC	TC
O38	TT	CC	GT	CC	AG	TG	CC	TC	TG	TT	GG	CC	GG	CC	TT	GG	GG	TT	CT	CC	AC	GT	GG	GG	TT	TG	AT	CT	AC	CT	CC	GG	TC	GG	CT	CT	GG	CC	GG	GG	AA	TC	CC	GG	AT	CC	AA	CT	CT
O39	TA	CT	GG	AC	AG	TG	CC	TC	TG	TT	GG	CC	GG	CC	TT	GG	GG	TT	CT	CC	AC	GT	GG	GG	TT	GT	AT	TC	AC	CC	CA	GA	CC	GG	CC	CC	GG	CC	GG	GG	AA	CC	CT	GG	AT	CC	AA	TT	TC
O391	AT	TC	GG	CC	AG	GG	CC	CC	GT	TT	GG	CC	GG	TC	TC	GG	GA	TC	CT	CA	CA	TT	CG	AG	GT	TT	AT	CT	AC	CT	CC	GA	CT	GG	TC	CC	GG	CC	GG	GG	AA	CT	TC	GG	TA	CC	AA	TC	TC
O392	TA	CT	GG	CC	AG	GG	CC	TC	GT	TT	GG	CC	GG	CC	TC	GG	GG	TT	CT	CC	CA	TG	GG	GG	TT	TT	TT	CT	AC	CC	CC	GG	CT	GG	CT	CT	GG	CC	GG	GG	AA	CC	CC	GC	AT	CA	AT	CT	TC
O393	AT	CC	GG	CC	AA	GG	CC	CT	TT	TT	GG	CC	GG	CC	TT	GG	GA	TT	CT	CA	CA	TG	CC	AA	GG	TG	TA	CT	AA	CC	CC	AG	CT	GG	CC	CC	GG	CC	GG	GG	CA	CC	CC	GG	AT	CC	AA	CT	CC
O394	TT	CC	TG	CC	GA	GG	CC	CC	TT	TT	GG	CC	GG	CC	TT	GG	GG	TT	TC	CC	CA	GT	GC	GA	TG	TG	TA	CC	CA	CT	CC	AG	TC	GG	TC	TC	GG	CC	GG	GG	AA	TC	CC	GG	TA	CC	AA	CT	TC
O395	TT	CC	GT	CC	AG	TG	CC	TC	GT	TT	GG	CC	GG	CC	TT	GG	AG	TT	TC	CC	CA	GT	GC	GA	TG	TG	AT	CT	AC	CC	AC	AG	CC	GG	CC	CC	GG	CC	GG	GG	AA	TC	TC	GG	TA	CC	AA	TC	CT
O396	TA	CT	GT	CC	AG	GG	CC	TC	GT	TT	GG	CC	GG	CC	CC	GG	GG	TT	CT	CC	AC	TG	GC	GA	TG	TG	TT	CT	CA	TC	AC	GG	CC	GG	CC	CC	AG	CC	GG	AG	AC	CC	CT	GG	AT	CC	AA	CT	CT
O397	TT	CC	TG	CA	AA	GT	AC	CC	TT	TT	GG	CC	GG	CC	CC	GG	GG	TT	CT	CC	AC	TG	GC	GA	TG	TT	TA	CT	AC	TC	CC	GA	TC	GG	CC	CC	GG	CC	GG	GG	AA	TC	CC	GG	TA	CC	AA	TT	CT
O398	AT	TC	GG	CC	AA	GG	CC	CT	TT	TT	GG	CC	GG	CC	TT	GG	GA	TC	CT	CA	CA	GT	GG	GG	GT	GT	TA	CT	CA	TC	AC	AG	CT	GG	TC	CC	GA	CC	GG	GA	AC	CC	CT	GG	AT	CC	AA	CT	CT
O399	TA	CT	GG	CC	GA	GT	CC	CC	GT	TT	GG	CC	GG	CC	TT	GG	GG	TT	CT	AC	AC	GT	GG	GG	TT	TG	AT	CC	CA	CT	CA	GA	CT	GA	CC	CC	GG	CC	GG	GG	AC	CC	CC	GC	AT	CA	AT	TT	CT
O4	AT	CC	GT	CC	AG	GG	CC	CC	GT	TT	GG	CC	GG	CC	TT	GG	GG	TT	CT	CC	AC	GT	GG	GG	TT	TG	TA	CT	CA	CT	CC	GG	CT	GG	CC	CC	GG	CC	GG	GG	AA	CC	TC	GG	TA	CC	AA	TC	TC
O40	AT	TC	GT	CC	AA	GG	CC	CC	TG	TT	GG	CC	GG	CC	CT	GG	GA	TT	CT	CC	AC	TG	GG	GG	TT	TT	TA	CT	AC	CC	CC	GG	CT	GG	CC	CC	GG	CC	GG	AG	AA	CC	CC	GG	TA	CC	AA	TT	CT
O400	AT	TC	TG	CC	AG	GG	CC	TC	TT	TT	GG	CC	GG	TC	TC	GG	GG	CT	TC	AC	CA	TG	GC	GA	TG	TG	AT	CC	AC	TC	CC	GA	TC	GG	CC	CC	GA	CC	GG	GA	AA	CC	CC	GC	AT	CA	AT	TT	TC
O401	TA	CC	TG	CC	AG	GG	CC	TC	TG	TT	GG	CC	GG	CC	TC	GG	GA	TT	TC	CC	CA	TG	CG	AG	GT	GT	AA	TC	AA	CC	AC	AG	CC	GG	CC	CT	GA	CT	GT	GA	CA	TC	CC	GG	TA	CC	AA	TC	TC
O402	TT	CC	GG	CC	AA	GG	CC	CT	TT	TT	GG	CC	GG	CC	CT	GG	GG	TC	TC	CA	AC	GT	GG	GG	TT	TG	TA	TC	AC	CC	CC	GA	TC	GG	CC	CC	GG	CC	GG	GG	CC	CT	CC	GC	AT	CA	AT	TT	TC
O403	TA	CT	GG	CC	AA	GG	CC	CC	TT	TT	GG	CC	GG	CC	CC	GG	GG	TT	CT	CC	AC	GT	GC	GA	GG	TT	TA	CT	CA	CC	CA	GA	CC	GG	CC	CC	GG	CC	GG	GG	AA	CC	CT	GG	AT	CC	AA	TC	TC
O404	AT	CC	GG	CC	AA	GG	CC	CT	GT	TT	GG	CC	GG	CC	CC	GG	GG	TT	CT	CC	AC	GT	GC	GA	TG	TG	AA	CT	CA	TC	CC	GG	CT	GG	CC	CC	GG	CC	GG	AA	AA	CC	CC	GG	AT	CC	AA	TC	TC
O405	TA	CT	GG	CC	AA	GG	AC	CT	TT	TT	GG	CC	GG	CC	TT	GG	GG	TT	TC	AC	CA	TG	GC	GA	TG	TT	AT	TC	CA	CT	CC	GG	CT	AG	CC	CC	GA	CC	GG	GA	AA	CC	TC	GG	TA	CC	AA	TC	CC
O406	AT	TC	GG	CC	AG	GG	CC	CC	GT	TT	GG	CC	GG	CC	TT	GG	GG	CT	TC	AC	CA	TG	CG	AG	GT	TT	AT	CT	CA	CC	CC	GG	CT	GG	CC	CC	GG	CC	GG	GG	CA	CC	CC	GG	AT	CC	AA	CT	TC
O407	AT	TC	GG	AC	AA	TG	CC	CT	TT	TT	GG	CC	GG	CC	TC	GG	GG	TT	TC	CC	CA	TG	GC	GA	TG	GT	AT	TC	AC	TC	CA	GA	CT	GG	CC	CC	GG	CC	GG	GG	AA	CT	CC	GG	AT	CC	AA	TT	CT
O408	TT	CC	GG	CC	AG	GG	CC	TC	GT	CT	TG	TC	AG	TC	TC	AG	GG	TC	TC	CA	AC	GT	GG	GG	GT	GT	AA	CT	AC	CC	CA	GG	TC	GG	CT	CC	GG	CC	GG	GG	AA	CC	TC	GG	TA	CC	AA	TT	TC
O409	TA	CT	GT	CC	AA	GG	AC	CC	GT	CT	TG	TC	AG	TC	TC	AG	GG	TT	CT	AC	AC	GT	CC	AA	GG	TG	AA	CT	AA	TC	CC	GA	TC	GG	CC	CC	GG	CC	GG	GG	CA	CC	CT	GG	AT	CC	AA	TT	CT
O41	TT	CC	GT	AC	AA	TG	CC	CC	GT	TT	GG	CC	GG	CC	TT	GG	GA	TT	CT	CA	AC	GT	GG	GG	TT	GT	AT	TC	AA	TC	CC	AG	CT	GG	CC	CC	GG	CC	GG	GG	AA	CC	CC	GG	AA	CC	AA	TT	TC
O410	TT	CC	GG	CC	GA	GG	AC	TC	TG	TT	GG	CC	GG	CC	CC	GG	GA	TT	CT	CC	AC	TG	GG	GG	TT	GT	TA	TC	AC	CC	CC	GG	CC	GG	CC	CC	GG	CC	GG	GG	AA	TC	CC	GG	AA	CC	AA	TC	CC
O411	TT	CC	TG	CC	AA	GG	CC	CC	TT	TT	GG	CC	GG	CC	TT	GG	AG	TT	TC	CC	CA	GG	CG	AG	GT	GT	TA	TC	CA	TC	CC	GG	CC	GG	CC	CC	GG	CC	GG	GG	AA	CC	CC	CG	TA	AC	TA	TC	CT
O412	AT	TC	GG	CC	GA	GG	CC	CT	TT	TT	GG	CC	GG	CC	TC	GG	GG	CT	CT	AC	AC	TG	GG	GG	TT	GT	TA	CT	CA	CC	CC	AG	CT	GG	CT	CC	GG	CC	GG	GG	CA	TC	CC	GG	AA	CC	AA	TT	CT
O413	AT	TC	GT	CC	GA	GG	CC	CC	GT	TT	GG	CC	GG	CC	TT	GG	AG	CT	TC	AC	CA	TG	GG	GG	TT	TG	TA	CC	AC	CC	CC	AG	TC	GG	CC	CC	GG	CC	GG	AG	AA	CC	CT	GG	AT	CC	AA	TC	CC
O414	TT	CC	GG	CC	AA	GG	CA	CT	GT	TT	GG	CC	GG	CC	TT	GG	GA	TT	TC	AC	AC	GT	GG	GG	TT	GT	AT	TC	AC	TC	CC	GG	CC	GG	TC	CC	GG	CC	GG	GG	AC	TC	CC	GG	AA	CC	AA	TC	CT
O415	TA	CC	GG	CC	GA	GG	CC	CT	GT	TT	GG	CC	GG	CC	TC	GG	GG	TT	CT	CC	AC	TG	CG	AG	GT	TG	TA	CT	AA	CT	CC	GG	CC	GG	CC	CC	GG	CC	GG	GG	AA	CT	CC	GG	AA	CC	AA	TC	CT
O416	AT	TC	TG	CC	AG	GG	AC	CC	TT	TT	GG	CC	GG	CC	CC	GG	GA	TT	CT	CC	AC	GT	GG	GG	TT	TG	TA	TC	AC	TC	CC	AG	CC	GG	CC	CC	GG	CC	GG	AG	AC	CC	CC	GG	TA	CC	AA	CT	TC
O417	AT	TC	GG	CC	AA	GG	CC	CC	TT	TT	GG	CC	GG	CC	TT	GG	GG	CT	TC	CC	CA	GT	GG	GG	TT	TT	TA	CC	CA	CT	CC	GG	TC	GG	CC	CC	GG	CC	GG	GG	AA	CC	CT	GG	AT	CC	AA	TC	TC
O418	AT	CC	GG	CC	GA	GG	CC	CC	TG	TT	GG	CC	GG	CC	CC	GG	GG	TC	CT	CC	AC	GT	GC	GA	TG	GT	AA	CT	AC	CC	CC	AG	CC	GG	CC	CC	GG	CC	GG	GG	AA	TC	CC	GG	TA	CC	AA	TC	TC
O419	TA	CT	TG	CC	AA	GG	CC	CC	TT	TT	GG	CC	GG	CC	TC	GG	AG	CT	TC	CA	CA	TG	GC	GA	TG	GT	TA	CT	CA	TC	CC	GG	CC	GG	CC	CC	GG	CC	GG	AG	AA	CC	CT	GG	AT	CC	AA	TC	TC
O42	AT	TC	TG	CC	AG	GG	CC	TC	GT	TT	GG	CC	GG	CC	CT	GG	GG	TT	TC	AC	CA	GT	GG	GG	TT	GT	TA	CT	AC	TC	CA	GA	CC	GG	CT	CT	GG	CC	GG	GG	CA	CT	CC	GG	TA	CC	AA	TT	TC
O420	AT	TC	TG	CC	AG	GG	CC	CC	TG	TT	GG	CC	GG	CC	CC	GG	AG	TT	TC	CC	CA	GT	GG	GG	TT	TT	TA	TC	AC	CT	CC	GG	CC	GG	CT	CC	GG	CC	GG	GG	AA	CC	CT	GG	AT	CC	AA	CT	TC
O43	TA	CT	GG	CC	GA	GG	CC	CT	TG	TT	GG	CC	GG	CT	TT	GG	GG	TT	TC	CC	CA	TG	CG	AG	GT	TT	AT	CT	CA	CC	CC	GA	CC	GG	CC	CC	GG	CC	GG	AA	AA	CC	CC	GG	TA	CC	AA	TT	TC
O44	AT	TC	GT	CC	GA	GG	CC	CC	GT	TT	GG	CC	GG	CC	TT	GG	GG	TT	CT	CC	AC	GT	CC	AA	GG	TG	AT	TC	AC	CT	CA	GA	CT	GG	CC	CC	GG	CC	GG	GA	AA	CC	TC	GG	TA	CC	AA	CT	TC
O45	AT	TC	GT	CC	AG	GG	CC	CC	GT	TT	GG	CC	GG	CC	TT	GG	GG	TT	TC	CC	CA	TG	CC	AA	GG	TG	TA	TC	AC	TC	CC	GG	TC	GG	CC	CC	GG	CC	GG	GG	AA	CC	CC	GG	AT	CC	AA	TC	CT
O46	TT	CC	GG	CC	AG	GG	CC	CC	TG	TT	GG	CC	GG	CC	TT	GG	GG	TT	CT	CC	AC	TG	GG	GG	TT	GT	AT	TC	CA	TC	CC	GG	CC	GG	CC	CC	AA	CC	GG	AA	AA	CC	CC	CG	TA	AC	TA	TC	TC
O47	TT	CC	TG	CC	AG	GG	CC	CC	TG	TT	GG	CC	GG	CC	TT	GG	GG	TT	TC	AC	AC	TG	CC	AA	GG	TG	AT	CC	AC	CT	CC	GG	CT	GG	CC	CC	GG	CC	GG	GG	AC	CC	CC	GG	AT	CC	AA	CT	TC
O48	AT	TC	GG	CC	AG	TG	CC	TC	TT	TT	GG	CC	GG	TC	TT	GG	GG	TT	TC	CC	CA	TG	GC	GA	TG	GT	AA	TC	AA	CT	CC	GA	CT	GG	CC	CC	GG	CC	GG	GG	AA	CC	CC	GG	TA	CC	AA	CT	CT
O49	TT	CC	GG	CC	AA	GG	CC	CT	TG	TT	GG	CC	GG	CC	TT	GG	GA	TT	CT	CA	AC	TG	GC	GA	TG	TT	TA	TC	AC	TC	CC	GG	CC	GG	CC	CC	GG	CC	GG	GG	AA	CC	CC	GG	AT	CC	AA	TT	CC
O5	TA	CC	GT	CC	GA	GG	CC	CC	GT	TT	GG	CC	GG	CC	TT	GG	GG	TT	TC	AC	CA	TG	CC	AA	GG	GT	TA	TC	CA	CC	CA	GG	TC	GG	CC	CC	GG	CC	GG	AG	AA	CC	CC	GG	AT	CC	AA	TC	TC
O50	TT	CC	GT	CC	AA	TG	CC	TC	GT	TT	GG	CC	GG	CC	TT	GG	GA	TT	CT	CC	CA	GT	GC	GA	TG	TG	AT	TC	AA	TC	CC	GG	TC	GG	CC	CC	GG	CC	GG	GG	CA	CC	CC	GG	AT	CC	AA	TT	TC
O51	TT	CC	GT	CC	GA	GG	CC	CC	TG	TT	GG	CC	GG	CC	TT	GG	GG	TT	CT	CC	AC	GT	GC	GA	TG	GT	AT	TC	AC	TC	CC	AG	CC	GG	CC	CC	GG	CC	GG	GG	CC	TC	CT	GG	AT	CC	AA	TC	CT
O52	TT	CC	TG	CC	GA	GG	CC	CC	TT	CT	TG	TC	AG	TC	TT	AG	GG	TT	CT	CC	AC	TG	GG	GG	TT	TG	AT	TC	CA	CC	CC	AG	TC	GG	CC	CC	AA	CC	GG	AA	AA	CC	CC	GG	TA	CC	AA	CT	TC
O53	TA	CT	GG	CC	AA	GG	CC	CC	GT	TT	GG	CC	GG	CC	TC	GG	GG	TT	TC	AC	AC	TT	GG	GG	TG	TG	AT	CT	AC	TC	AC	AG	TC	GG	CC	CC	GG	CC	GG	AG	AC	CC	CC	GG	TA	CC	AA	TT	CT
O54	AT	TC	GT	AC	AG	TG	CC	CC	GT	TT	GG	CC	GG	CC	TC	GG	GG	TT	CT	AC	AC	TG	GG	GG	TT	TG	TT	TC	CA	CC	CC	GG	CC	GG	CC	CC	GG	CC	GG	GG	AC	CT	CC	CG	TA	AC	TA	TT	TC
O55	AT	TC	GT	CC	AG	GG	CC	TC	TT	TT	GG	CC	GG	CT	CT	GG	GG	TT	TC	CA	AC	GT	GG	GG	TT	GT	AT	TC	AC	CC	CA	GA	CT	GG	CC	CC	GG	CC	GG	AG	AC	CC	CC	CG	TA	AC	TA	TC	CT
O56	TT	CC	GG	CC	GA	GG	CC	CC	GT	TT	GG	CC	GG	CC	TT	GG	AG	TT	CT	CC	AC	GT	GG	GG	TT	GT	AT	CC	AC	CT	CA	GA	CT	GG	CC	CC	GG	CC	GG	GG	AC	CC	TC	GG	TA	CC	AA	TT	CT
O57	TA	CT	TG	CC	GA	GG	CC	CC	TG	TT	GG	CC	GG	CC	CC	GG	GG	TT	TC	AC	CA	GT	CG	AG	GT	TG	AT	TC	CA	CC	CC	GG	CC	GG	CC	CC	GG	CC	GG	GG	CC	CC	CC	GG	AA	CC	AA	TC	CT
O58	TT	CC	GG	CC	GA	GG	CC	CC	TT	CT	TG	TC	AG	TC	TC	AG	GG	TT	CT	CC	AC	GT	GG	GG	TT	TG	TT	TC	AC	CC	CC	GA	TC	GG	CC	CC	GG	CC	GG	GG	AC	CC	CC	GG	AT	CC	AA	CT	CT
O59	TA	CT	GT	CC	AA	GG	CC	TC	TT	TT	GG	CC	GG	CC	CT	GG	GG	TT	TC	CA	AC	GT	GG	GG	TT	GT	TA	CC	CA	TC	CC	GG	CT	GG	CC	CC	GG	CC	GG	GG	AA	CT	CC	GC	AT	CA	AT	TT	TC
O6	TT	CC	GG	CC	AG	GG	CC	CC	TT	TT	GG	CC	GG	CC	TT	GG	GG	TT	TC	CC	CA	TG	CG	AG	GT	GT	AT	TC	CA	CT	CA	GA	CT	GG	CT	CT	GG	CC	GG	GG	AA	CC	CC	GC	AT	CA	AT	CT	TC
O60	AT	TC	TG	CC	AA	GG	CC	CC	GT	TT	GG	CC	GG	CT	CT	GG	GG	TT	CT	CC	AC	TG	GG	GG	TG	TT	TA	CT	CA	CT	AC	AG	TC	GG	CC	CC	GG	CC	GG	GG	AA	CC	CC	GG	TA	CC	AA	TT	TC
O61	TA	CT	GT	CC	GA	GG	CC	CC	TT	TT	GG	CC	GG	CC	CC	GG	GG	TT	CT	CC	AC	GG	CG	AG	GT	TT	TA	CC	CA	TC	CC	GG	CC	GG	CC	CC	GG	CC	GG	GG	AC	TC	CC	GG	TA	CC	AA	CT	CT
O63	TT	CC	GG	CC	AG	GG	CC	CC	GT	TT	GG	CC	GG	CT	TT	GG	GG	TT	CT	CC	AC	GT	GG	GG	TT	TT	AT	TC	AA	TC	CC	GA	CC	GG	CC	CC	GG	CC	GG	GG	AA	CC	CC	GG	TA	CC	AA	TT	TC
O64	AT	TC	GG	CC	AA	GG	CC	CC	TG	TT	GG	CC	GG	TC	TT	GG	GG	TT	CC	AC	AA	GT	GG	GG	TT	GT	TT	TC	CA	TC	CC	GG	TC	GG	CC	TC	GG	TC	TG	AG	AC	CT	CC	GG	AT	CC	AA	CT	TC
O65	TT	CC	GT	CC	AG	GG	CC	TC	GT	TT	GG	CC	GG	CC	TT	GG	AG	TT	CT	CC	AC	TG	GG	GG	TT	TG	TA	CC	AC	CT	CA	GA	CC	GG	CC	CC	GG	CC	GG	GG	CA	CC	CC	GG	AT	CC	AA	TT	TC
O66	AT	CC	GT	CC	GA	GG	CC	CT	GT	TT	GG	CC	GG	CT	TT	GG	GA	TT	TC	CA	AC	GT	GG	GG	TT	TG	TA	TC	AC	CC	AC	AG	CT	GG	CC	CC	GG	CC	GG	AG	AC	CC	CC	GG	AA	CC	AA	TT	TC
O67	AT	CC	TG	CC	AG	GG	CC	CC	GT	TT	GG	CC	GG	CC	TT	GG	GA	TT	TC	CA	AC	TG	GG	GG	TG	TG	TA	CC	AC	CC	CC	AG	CT	GA	CC	CC	GG	CC	GG	GA	CA	CC	CC	GG	AT	CC	AA	CT	CT
O68	TA	CT	TG	AC	AG	TG	CA	CT	TG	TT	GG	CC	GG	CC	TT	GG	GG	TT	CT	CA	AC	TG	GG	GG	TT	GT	TA	CT	AC	TC	CC	GA	CC	GG	CC	CC	GG	CC	GG	GG	CA	CC	CC	GG	AT	CC	AA	TT	TC
O69	TT	CC	GG	AC	AA	TG	CC	CC	TT	TT	GG	CC	GG	CC	TT	GG	GG	TT	CT	CC	AC	TG	GG	GG	TT	TG	AA	CT	CA	CC	CA	GA	CT	AG	CC	CC	GG	CC	GG	AG	AC	CC	TC	GG	AA	CC	AA	TC	CT
O7	AT	CC	GT	CA	GA	GT	CC	CT	TT	TT	GG	CC	GG	CC	CT	GG	GG	TT	TC	AC	CA	TG	GG	GG	TT	TT	TA	CC	CA	CT	CC	GA	CC	GG	CC	CC	GG	CC	GG	GA	AA	TC	TC	GG	TA	CC	AA	TC	CT
O70	TA	CT	TG	CC	AG	GG	CC	TC	TG	TT	GG	CC	GG	CC	TT	GG	GG	TT	CT	CC	AC	GT	GG	GG	TT	GT	AT	CT	AA	CC	CC	GA	TC	GG	CT	CC	GG	CC	GG	GA	CA	CC	CT	GG	AT	CC	AA	TC	CC
O71	TT	CC	GT	CC	AG	GG	CC	TC	TG	TT	GG	CC	GG	CC	CT	GG	AG	TT	CT	CA	CA	TG	GC	GA	TG	GT	AT	TC	CA	TC	CC	GA	TC	GG	TC	CC	GG	CC	GG	GG	AA	CT	TC	GG	TA	CC	AA	TT	TC
O72	AT	TC	GT	CC	GA	GG	CC	CC	TT	TT	GG	CC	GG	CC	TT	GG	GG	TT	TC	CC	CA	TG	CC	AA	GG	GT	AT	CT	AA	TC	CC	AG	CC	GG	CC	CC	GG	CC	GG	GG	AA	CT	CC	GG	AT	CC	AA	TT	CT
O73	AT	TC	TG	CC	AG	GG	CC	TC	TG	TT	GG	CC	GG	CC	TT	GG	GA	TT	CT	CA	AC	TG	CG	AG	GT	TG	AT	CC	CA	CT	CC	GA	CC	GG	CC	CC	GG	CC	GG	GG	CA	CC	CC	GG	AT	CC	AA	CT	TC
O74	TT	CC	GG	CC	AA	GG	CC	CC	TG	TT	GG	CC	GG	CC	TC	GG	AG	CT	TC	AC	CA	TG	CC	AA	GG	TG	TA	CT	AA	TC	CC	AG	TC	GG	CC	CC	GG	CC	GG	GG	AC	CT	TC	GG	TA	CC	AA	CT	TC
O75	AT	TC	GG	CC	AG	GG	CC	TC	TG	TT	GG	CC	GG	CC	TT	GG	GA	TT	TC	CC	CA	TG	CG	AG	GT	TT	TA	TC	AC	CC	CC	GG	CT	GG	CC	CC	GG	CC	GG	GG	CA	TC	CC	GG	TT	CC	AA	CT	CT
O76	TA	CC	GG	CC	AA	GG	AC	TC	GT	TT	GG	CC	GG	CC	TC	GG	GG	TT	CT	CC	AC	GT	CC	AA	GG	TG	TA	TC	AC	TC	AC	AG	CT	AG	CC	CC	GG	CC	GG	GG	AA	CT	CC	GG	AA	CC	AA	CT	CT
O77	TT	CC	GG	CC	GA	GG	CC	CT	TG	TT	GG	CC	GG	CC	TT	GG	GG	TT	TC	CC	CA	GT	GC	GA	TG	GT	TA	TC	AC	TC	AC	GG	CC	GG	CC	CC	GG	CC	GG	GG	CA	CC	CT	GG	AT	CC	AA	TT	CT
O78	TT	CC	GT	CC	AA	GG	CC	CC	TT	TT	GG	CC	GG	CC	TT	GG	GA	TT	TC	CC	CA	TG	CC	AA	GG	GT	AA	CT	AC	TC	AC	AG	CC	GG	CC	CC	GG	CC	GG	GG	AA	CC	TC	GG	TA	CC	AA	TT	CC
O79	TA	CT	GT	CA	AA	GT	CC	TC	TT	TT	GG	CC	GG	CC	TT	GG	AG	TT	TC	CC	CA	GT	CC	AA	GG	TT	TA	CT	AC	CC	CC	GG	CT	GG	CC	CC	GA	CC	GG	GA	AA	TC	TC	GG	TA	CC	AA	TC	CT
O8	TT	CC	GT	CC	AA	GG	CC	CC	TG	TT	GG	CC	GG	CC	TT	GG	AG	TT	CT	CA	AC	TG	GG	GG	TT	TT	AT	TC	AC	CC	CC	GG	CC	GG	CC	CC	GG	CC	GG	GG	AA	CC	CC	GG	TA	CC	AA	TC	CT
O80	TA	CT	GG	CC	AG	GG	AC	CC	TT	TT	GG	CC	GG	CC	TT	GG	AG	TT	CT	CC	AC	TG	GC	GA	TG	TG	TA	TC	CA	CC	CC	GG	CC	GG	CC	TC	GG	TC	TG	AG	AA	CT	CC	GC	TT	CA	AT	TT	TC
O81	TA	CT	GT	CC	AA	GG	CC	CC	TT	TT	GG	CC	GG	CC	CC	GG	GG	TT	TC	AC	AC	GT	GG	GG	TG	TG	TA	CT	CA	CC	CC	GA	CC	GG	CT	CC	GG	CC	GG	GG	AA	CC	TC	GG	TA	CC	AA	TT	TC
O82	AT	TC	GT	CC	AA	GG	CC	CT	GT	TT	GG	CC	GG	CT	TT	GG	GG	TT	TC	CC	CA	TG	GG	GG	TT	TG	AT	TC	CA	CC	CC	GG	TC	GG	CC	CC	GG	CC	GG	GG	AA	CC	CC	GG	AT	CC	AA	TC	TC
O83	TT	CC	TG	CC	AG	GG	AC	CC	GT	TT	GG	CC	GG	CT	CT	GG	GG	TT	CT	CC	AC	TG	GG	GG	TT	TT	TA	TC	CA	TC	CC	AG	CT	GG	CC	CC	GG	CC	GG	GG	AA	TC	TC	GG	TA	CC	AA	CT	TC
O84	TA	CT	GG	CC	AA	GG	CC	CC	TT	TT	GG	CC	GG	CC	TT	GG	GA	TT	TC	CC	CA	TG	GG	GG	GT	GT	AT	CC	AA	TC	CC	AG	CC	GG	CC	CC	GG	CC	GG	GG	AA	CC	TC	GG	TA	CC	AA	CT	TC
O85	AT	TC	TG	CC	AA	GG	CC	CC	TT	CT	TG	TC	AG	TC	TC	AG	GG	TT	TC	CC	CA	TT	GG	GG	TT	GT	TA	CT	AC	CC	CA	GA	CT	GG	CC	CC	GG	CC	GG	GG	AA	CC	CT	GG	AT	CC	AA	CT	TC
O86	AT	TC	TG	CA	AA	GT	CC	TC	GT	TT	GG	CC	GG	CC	TT	GG	AG	TT	TC	CC	CA	GT	GG	GG	TT	TG	TA	CT	CA	CC	CC	AG	CT	GA	CC	TC	GG	TC	TG	AG	AA	CC	CT	GG	AT	CC	AA	CT	TC
O87	TA	CT	GG	CC	GA	GG	CC	CC	GT	TT	GG	CC	GG	CC	TT	GG	GG	TT	CT	AC	AC	GT	GG	GG	TT	TG	AT	CT	AA	TC	CC	AG	TC	GG	CC	CC	GG	CC	GG	AA	AA	CC	CC	GG	AT	CC	AA	TT	CC
O88	TT	CC	GG	CA	GA	GT	CA	CC	TT	TT	GG	CC	GG	CC	CT	GG	GG	TT	TC	AC	CA	TG	GG	GG	TG	TG	TA	CT	AC	TC	CC	GA	CC	GG	CC	TC	GG	TC	TG	AG	AA	CC	TC	GG	TA	CC	AA	TT	TC
O89	TT	CC	GG	CC	AG	GG	CC	CC	TT	TT	GG	CC	GG	CC	TT	GG	GG	TT	CT	CC	AC	TG	GC	GA	TG	TG	AT	TC	CA	TC	CC	AG	TC	GG	CC	CC	GG	CC	GG	GG	AA	TC	CT	GG	AT	CC	AA	CT	CT
O9	TT	CC	GG	AC	AA	TG	CC	CT	TG	TT	GG	CC	GG	CC	TT	GG	GG	TT	CT	CA	CA	GT	GG	GG	TT	TT	AT	CT	AC	CC	CC	GG	CT	GG	CC	CC	GG	CC	GG	GA	AA	CC	CC	GG	TA	CC	AA	CT	CT
O90	TA	CT	GG	AC	AG	TG	CC	CC	TT	TT	GG	CC	GG	CC	CT	GG	GG	TT	CT	CC	AC	TG	GG	GG	TT	TT	AT	CT	AA	CT	CC	GA	CT	GG	CC	CT	GG	CT	GT	GA	AA	TC	TC	GG	TA	CC	AA	CT	CT
O91	AT	TC	TG	CC	AA	GG	CC	CC	TT	TT	GG	CC	GG	CC	TT	GG	GG	TT	CT	CC	AC	TG	GG	GG	GT	TT	AT	TC	AA	TC	CC	GG	TC	GG	TT	CC	GG	CC	GG	GG	AA	CC	TC	GG	TA	CC	AA	CT	CT
O92	TT	CC	GG	CC	GA	GG	CC	CT	TG	TT	GG	CC	GG	CC	CC	GG	GG	TT	TC	CC	CA	TG	GG	GG	TG	TG	AT	TC	AC	TC	CC	GG	CT	GG	CC	CC	GG	CC	GG	GG	AC	CC	TC	GG	TA	CC	AA	CT	TC
O93	TA	CT	GT	CC	AA	GG	CC	CC	TT	TT	GG	CC	GG	CC	TT	GG	GG	TT	TC	CC	CA	GT	GG	GG	GT	TG	AA	TC	CA	CT	CA	GA	CC	GG	CT	CC	GG	CC	GG	GG	AA	TC	CC	GC	AT	CA	AT	TT	CT
O94	TT	CC	GT	CC	GA	GG	CC	CC	TG	TT	GG	CC	GG	CT	TT	GG	GA	TT	TC	CC	CA	TG	GG	GG	TT	GT	TA	CT	CA	CC	AC	AG	CT	GG	TC	CC	GG	CC	GG	GG	AA	CC	CC	GG	TA	CC	AA	TT	CT
O95	TA	CT	GT	CC	GA	GG	CC	CC	TT	TT	GG	CC	GG	CC	TT	GG	GG	TT	CT	CC	AC	GG	GG	GG	TG	GT	TA	CT	CA	CT	CC	GG	CC	GG	TC	CC	GG	CC	GG	GG	AA	CC	TC	GG	TA	CC	AA	TT	CC
O96	TA	CC	GG	CA	AA	GT	CA	CC	TG	TT	GG	CC	GG	CC	TT	GG	AG	TT	CT	CC	AC	GT	GG	GG	TT	TT	TA	TC	CA	CC	AC	GG	CT	GG	CC	CC	GG	CC	GG	AA	AA	CC	TC	GG	TA	CC	AA	TC	CC
O97	TT	CC	GG	AC	AG	TG	AC	CC	TT	TT	GG	CC	GG	TC	TT	GG	GG	TT	TC	CC	CA	TG	GG	GG	TT	TG	TA	TC	AC	CC	CC	GA	CT	GG	TC	CC	GG	CC	GG	GA	AA	CC	CC	CG	TA	AC	TA	TT	CT
O98	TA	CT	TG	CC	AG	GG	CC	TC	TG	TT	GG	CC	GG	CT	TT	GG	GG	TT	TC	CC	CA	TG	GG	GG	TT	TT	TA	TC	AC	CC	CC	AG	TC	GG	CC	CC	GG	CC	GG	GG	AA	CC	CT	GG	AT	CC	AA	TT	CT
O99	TT	CC	GG	CC	AG	GG	CC	TC	GT	TT	GG	CC	GG	CC	TT	GG	GG	TT	CT	CC	AC	GT	GG	GG	TT	TG	AT	CT	CA	CC	CA	GA	TC	AA	CC	CC	GG	CC	GG	AA	AA	CC	CC	GG	AT	CC	AA	TT	CT
[truncated: 5,000 more columns]

## Sheet: Table S2
Table S2. Validation of SNP calling accuracy by Sanger sequencing
Fragment	Scaffold	Genomic region	SNP number in resequencing data	Verified SNP number	Percentage of verified SNP number
S1	Scaffold12578	18310-18386	3	2	0.6667
S2	Scaffold16184	76742-76845	10	8	0.8
S3	Scaffold17504	97975-98089	3	3	1
S4	Scaffold20204	638990-639109	11	10	0.9091
S5	Scaffold24121	1324878-1324981	4	4	1
S6	Scaffold24172	1525068-1525181	11	8	0.7273
S7	Scaffold24395	2043420-2043528	24	16	0.6667
S8	Scaffold24497	4268878-4268959	3	3	1
